# Supplementary material for: 4-Methyl­benzaldehyde thio­semi­carbazone
Source: Acta Crystallogr Sect E Struct Rep Online. 2009 Aug 26;65(Pt 9):o2244. doi: 10.1107/S1600536809033297 (PMC2969930; doi:10.1107/S1600536809033297)
Supplement: Supplementary file 1 [file e-65-o2244-sup1.cif]

##############################################################################
###                                                                        ###
###        Electronic paper (Acta Crystallographica Section E)             ###
###                                                                        ###
##############################################################################
#                                                                            #
# This CIF contains the data in a paper accepted for publication in Acta     #
# Crystallographica Section E. It conforms to the requirements of Notes      #
# for Authors for Section E, and has been peer reviewed under the auspices   #
# of the IUCr Commission on Journals.                                        #
#                                                                            #
# Full details of the Crystallographic Information File format               #
# are given in the paper "The Crystallographic Information File (CIF):       #
# a New Standard Archive File for Crystallography" by S. R. Hall, F. H.      #
# Allen and I. D. Brown [Acta Cryst. (1991), A47, 655-685].                  #
#                                                                            #
# The current version of the core CIF dictionary is obtainable from          #
# ftp://ftp.iucr.org/pub/cif_core.dic. The current version number is 2.4.    #
#                                                                            #
# Software is freely available for graphical display of the structure(s) in  #
# this CIF.  For information consult the CIF home page http://www.iucr.org/  #
# cif/home.html                                                              #
#                                                                            #
# This file may be used for bona fide research purposes within the           #
# scientific community so long as proper attribution is given to the journal # 
# article from which it was obtained.                                        #
#                                                                            #
##############################################################################
                                             
data_global
_audit_creation_method     'from SHELXL97 CIF and IUCr SHELXL97-template'
_journal_date_recd_electronic     2009-08-13
_journal_date_accepted     2009-08-21
_journal_name_full     'Acta Crystallographica, Section E'
_journal_year     2009
_journal_volume     65
_journal_issue      9
_journal_page_first     o2244
_journal_page_last     o2244
_journal_paper_category     QO
_journal_coeditor_code     IM2136
_publ_contact_author_name     ' Wang, Guo-wei'
_publ_contact_author_address
;
Department of Light Chemical Engineering
College of Food Science and Light Engineering
Nanjing University of Technology
Nanjing 210009
People's Republic of China
;
_publ_contact_author_email     kingwell2004@sina.com.cn
_publ_contact_author_fax     '86 25  83369345'
_publ_contact_author_phone     '86 25 83587440'
_publ_section_title
;
4-Methylbenzaldehyde thiosemicarbazone
;
loop_
    _publ_author_name
    _publ_author_address
    'Zhang, Jian'
;
Department of Light Chemical Engineering
College of Food Science and Light Engineering
Nanjing University of Technology
Nanjing 210009
People's Republic of China
;
    'Geng, Hao'
;
Department of Light Chemical Engineering
College of Food Science and Light Engineering
Nanjing University of Technology
Nanjing 210009
People's Republic of China
;
    'Zhuang, Ling-hua'
;
Department of Light Chemical Engineering
College of Food Science and Light Engineering
Nanjing University of Technology
Nanjing 210009
People's Republic of China
;
    'Wang, Guo-wei'
;
Department of Light Chemical Engineering
College of Food Science and Light Engineering
Nanjing University of Technology
Nanjing 210009
People's Republic of China
;
data_I
_chemical_name_systematic
;
4-Methylbenzaldehyde thiosemicarbazone
;
_chemical_name_common     ?
_chemical_formula_moiety     'C9 H11 N3 S'
_chemical_formula_sum     'C9 H11 N3 S'
_chemical_formula_iupac     'C9 H11 N3 S'
_chemical_formula_weight     193.27
_chemical_melting_point     ?
_symmetry_cell_setting     Monoclinic
_symmetry_space_group_name_H-M     'P 21/c'
_symmetry_space_group_name_Hall     '-P 2ybc'
loop_
    _symmetry_equiv_pos_as_xyz
    'x, y, z'
    '-x, y+1/2, -z+1/2'
    '-x, -y, -z'
    'x, -y-1/2, z-1/2'
_cell_length_a     13.234(3)
_cell_length_b     8.221(2)
_cell_length_c     10.311(2)
_cell_angle_alpha     90.00
_cell_angle_beta     111.15(3)
_cell_angle_gamma     90.00
_cell_volume     1046.2(4)
_cell_formula_units_Z     4
_cell_measurement_reflns_used     27
_cell_measurement_theta_min     1
_cell_measurement_theta_max     25
_cell_measurement_temperature     293(2)
_exptl_crystal_description     block
_exptl_crystal_colour     colorless
_exptl_crystal_size_max     0.30
_exptl_crystal_size_mid     0.20
_exptl_crystal_size_min     0.10
_exptl_crystal_density_diffrn     1.227
_exptl_crystal_density_meas     ?
_exptl_crystal_density_method     'not measured'
_exptl_crystal_F_000     408
_exptl_absorpt_coefficient_mu     0.268
_exptl_absorpt_correction_type     'psi-scan'
_exptl_absorpt_process_details     '(North <i>et al.</i>,  1968)'
_exptl_absorpt_correction_T_min     0.9239
_exptl_absorpt_correction_T_max     0.9737
_exptl_special_details
;
;
_diffrn_ambient_temperature     293(2)
_diffrn_radiation_type     MoK\a
_diffrn_radiation_wavelength     0.71073
_diffrn_radiation_source     'fine-focus sealed tube'
_diffrn_radiation_monochromator     graphite
_diffrn_measurement_device_type     'Enraf--Nonius CAD-4'
_diffrn_measurement_method     \w/2\q
_diffrn_detector_area_resol_mean     ?
_diffrn_reflns_number     1982
_diffrn_reflns_av_R_equivalents     0.0315
_diffrn_reflns_av_sigmaI/netI     0.0453
_diffrn_reflns_theta_min     1.65
_diffrn_reflns_theta_max     25.29
_diffrn_reflns_theta_full     25.29
_diffrn_measured_fraction_theta_max     0.997
_diffrn_measured_fraction_theta_full     0.997
_diffrn_reflns_limit_h_min     -15
_diffrn_reflns_limit_h_max     0
_diffrn_reflns_limit_k_min     0
_diffrn_reflns_limit_k_max     9
_diffrn_reflns_limit_l_min     -11
_diffrn_reflns_limit_l_max     12
_diffrn_standards_number     3
_diffrn_standards_interval_count     200
_diffrn_standards_interval_time     ?
_diffrn_standards_decay_%     9
_refine_special_details
;
Refinement of <i>F</i>^2^ against ALL reflections. The weighted <i>R</i>-factor
<i>wR</i> and goodness of fit <i>S</i> are based on <i>F</i>^2^, conventional
<i>R</i>-factors <i>R</i> are based on <i>F</i>, with <i>F</i> set to zero for
negative <i>F</i>^2^. The threshold expression of <i>F</i>^2^ >
\s(<i>F</i>^2^) is used only for calculating <i>R</i>-factors(gt) <i>etc</i>.
and is not relevant to the choice of reflections for refinement.
<i>R</i>-factors based on <i>F</i>^2^ are statistically about twice as large
as those based on <i>F</i>, and <i>R</i>- factors based on ALL data will be
even larger.
;
_reflns_number_total     1898
_reflns_number_gt     1322
_reflns_threshold_expression     I>2\s(I)
_refine_ls_structure_factor_coef     Fsqd
_refine_ls_matrix_type     full
_refine_ls_R_factor_all     0.0780
_refine_ls_R_factor_gt     0.0520
_refine_ls_wR_factor_gt     0.1301
_refine_ls_wR_factor_ref     0.1457
_refine_ls_goodness_of_fit_ref     1.004
_refine_ls_restrained_S_all     1.004
_refine_ls_number_reflns     1898
_refine_ls_number_parameters     120
_refine_ls_number_restraints     0
_refine_ls_hydrogen_treatment     constr
_refine_ls_weighting_scheme     calc
_refine_ls_weighting_details
             'calc w=1/[\s^2^(Fo^2^)+(0.07P)^2^+0.38P] where P=(Fo^2^+2Fc^2^)/3'
_atom_sites_solution_hydrogens     geom
_atom_sites_solution_primary     direct
_atom_sites_solution_secondary     difmap
_refine_ls_shift/su_max     0.000
_refine_ls_shift/su_mean     0.000
_refine_diff_density_max     0.262
_refine_diff_density_min     -0.204
_refine_ls_extinction_method     'SHELXL97 (Sheldrick, 2008)'
_refine_ls_extinction_coef     0.034(4)
_refine_ls_extinction_expression
                                  'Fc^*^=kFc[1+0.001xFc^2^\l^3^/sin(2\q)]^-1/4^'
loop_
    _atom_type_symbol
    _atom_type_description
    _atom_type_scat_dispersion_real
    _atom_type_scat_dispersion_imag
    _atom_type_scat_source
    'C' 'C' 0.0033 0.0016
                         'International Tables Vol C Tables 4.2.6.8 and 6.1.1.4'
    'H' 'H' 0.0000 0.0000
                         'International Tables Vol C Tables 4.2.6.8 and 6.1.1.4'
    'N' 'N' 0.0061 0.0033
                         'International Tables Vol C Tables 4.2.6.8 and 6.1.1.4'
    'S' 'S' 0.1246 0.1234
                         'International Tables Vol C Tables 4.2.6.8 and 6.1.1.4'
_computing_data_collection     'CAD-4 Software (Enraf--Nonius, 1989)'
_computing_cell_refinement     'CAD-4 Software (Enraf--Nonius, 1989)'
_computing_data_reduction     'XCAD4 (Harms & Wocadlo, 1995)'
_computing_structure_solution     'SHELXS97 (Sheldrick, 2008)'
_computing_structure_refinement     'SHELXL97 (Sheldrick, 2008)'
_computing_molecular_graphics     'SHELXTL (Sheldrick, 2008)'
_computing_publication_material     'SHELXTL (Sheldrick, 2008)'
loop_
    _atom_site_type_symbol
    _atom_site_label
    _atom_site_fract_x
    _atom_site_fract_y
    _atom_site_fract_z
    _atom_site_U_iso_or_equiv
    _atom_site_adp_type
    _atom_site_calc_flag
    _atom_site_refinement_flags
    _atom_site_occupancy
    _atom_site_disorder_assembly
    _atom_site_disorder_group
    S S 0.48277(7) 0.09017(9) 0.81196(7) 0.0534(3) Uani d . 1 . .
    N N1 0.34064(18) -0.0455(3) 0.4236(2) 0.0438(6) Uani d . 1 . .
    C C1 -0.0005(3) -0.2600(6) -0.1894(3) 0.0788(12) Uani d . 1 . .
    H H1B -0.0374 -0.3614 -0.1934 0.118 Uiso calc R 1 . .
    H H1C 0.0324 -0.2593 -0.2585 0.118 Uiso calc R 1 . .
    H H1D -0.0514 -0.1721 -0.2067 0.118 Uiso calc R 1 . .
    N N2 0.40264(19) -0.0458(3) 0.5647(2) 0.0456(6) Uani d . 1 . .
    H H2A 0.4275 -0.1358 0.6065 0.055 Uiso calc R 1 . .
    C C2 0.0863(3) -0.2397(5) -0.0467(3) 0.0560(9) Uani d . 1 . .
    N N3 0.3955(2) 0.2299(3) 0.5633(3) 0.0630(8) Uani d . 1 . .
    H H3A 0.3650 0.2263 0.4743 0.076 Uiso calc R 1 . .
    H H3B 0.4078 0.3222 0.6054 0.076 Uiso calc R 1 . .
    C C3 0.1264(3) -0.0877(4) 0.0043(3) 0.0614(9) Uani d . 1 . .
    H H3C 0.1006 0.0034 -0.0513 0.074 Uiso calc R 1 . .
    C C4 0.2041(3) -0.0681(4) 0.1365(3) 0.0553(8) Uani d . 1 . .
    H H4A 0.2302 0.0352 0.1678 0.066 Uiso calc R 1 . .
    C C5 0.2429(2) -0.2018(4) 0.2222(3) 0.0445(7) Uani d . 1 . .
    C C6 0.2060(2) -0.3553(4) 0.1705(3) 0.0521(8) Uani d . 1 . .
    H H6A 0.2329 -0.4465 0.2255 0.063 Uiso calc R 1 . .
    C C7 0.1289(3) -0.3741(4) 0.0370(3) 0.0565(9) Uani d . 1 . .
    H H7A 0.1056 -0.4779 0.0036 0.068 Uiso calc R 1 . .
    C C8 0.3157(2) -0.1842(4) 0.3664(3) 0.0452(7) Uani d . 1 . .
    H H8A 0.3446 -0.2770 0.4180 0.054 Uiso calc R 1 . .
    C C9 0.4235(2) 0.0939(3) 0.6353(3) 0.0420(7) Uani d . 1 . .
loop_
    _atom_site_aniso_label
    _atom_site_aniso_U_11
    _atom_site_aniso_U_22
    _atom_site_aniso_U_33
    _atom_site_aniso_U_12
    _atom_site_aniso_U_13
    _atom_site_aniso_U_23
    S 0.0798(6) 0.0472(5) 0.0282(4) -0.0056(4) 0.0134(4) -0.0039(3)
    N1 0.0512(15) 0.0501(15) 0.0282(11) -0.0033(11) 0.0121(10) -0.0016(10)
    C1 0.071(2) 0.116(3) 0.0399(18) -0.014(2) 0.0086(17) -0.015(2)
    N2 0.0603(16) 0.0443(14) 0.0268(11) -0.0011(12) 0.0094(11) -0.0010(10)
    C2 0.0497(19) 0.081(2) 0.0362(16) -0.0065(17) 0.0143(14) -0.0080(16)
    N3 0.100(2) 0.0425(15) 0.0339(13) 0.0016(14) 0.0082(14) -0.0005(11)
    C3 0.068(2) 0.067(2) 0.0419(17) -0.0007(18) 0.0119(16) 0.0070(16)
    C4 0.064(2) 0.055(2) 0.0386(16) -0.0061(16) 0.0082(14) -0.0039(14)
    C5 0.0452(17) 0.0530(18) 0.0342(14) -0.0006(14) 0.0131(12) -0.0056(13)
    C6 0.0556(19) 0.0562(19) 0.0423(17) -0.0015(15) 0.0151(14) -0.0060(15)
    C7 0.057(2) 0.066(2) 0.0451(17) -0.0113(16) 0.0169(15) -0.0190(16)
    C8 0.0516(18) 0.0476(18) 0.0332(14) 0.0002(14) 0.0115(13) -0.0019(13)
    C9 0.0492(17) 0.0438(16) 0.0320(14) -0.0015(13) 0.0135(12) -0.0018(13)
_geom_special_details
;
All e.s.d.'s (except the e.s.d. in the dihedral angle between two l.s. planes)
are estimated using the full covariance matrix. The cell e.s.d.'s are taken
into account individually in the estimation of e.s.d.'s in distances, angles
and torsion angles; correlations between e.s.d.'s in cell parameters are only
used when they are defined by crystal symmetry. An approximate (isotropic)
treatment of cell e.s.d.'s is used for estimating e.s.d.'s involving l.s.
planes.
;
loop_
    _geom_bond_atom_site_label_1
    _geom_bond_atom_site_label_2
    _geom_bond_site_symmetry_2
    _geom_bond_distance
    _geom_bond_publ_flag
    S C9 . 1.704(3) ?
    N1 C8 . 1.271(4) ?
    N1 N2 . 1.389(3) ?
    C1 C2 . 1.514(4) ?
    C1 H1B . 0.9600 ?
    C1 H1C . 0.9600 ?
    C1 H1D . 0.9600 ?
    N2 C9 . 1.334(3) ?
    N2 H2A . 0.8600 ?
    C2 C3 . 1.385(5) ?
    C2 C7 . 1.390(5) ?
    N3 C9 . 1.319(3) ?
    N3 H3A . 0.8600 ?
    N3 H3B . 0.8600 ?
    C3 C4 . 1.390(4) ?
    C3 H3C . 0.9300 ?
    C4 C5 . 1.387(4) ?
    C4 H4A . 0.9300 ?
    C5 C6 . 1.388(4) ?
    C5 C8 . 1.458(4) ?
    C6 C7 . 1.395(4) ?
    C6 H6A . 0.9300 ?
    C7 H7A . 0.9300 ?
    C8 H8A . 0.9300 ?
loop_
    _geom_angle_atom_site_label_1
    _geom_angle_atom_site_label_2
    _geom_angle_atom_site_label_3
    _geom_angle_site_symmetry_1
    _geom_angle_site_symmetry_3
    _geom_angle
    _geom_angle_publ_flag
    C8 N1 N2 . . 116.1(2) ?
    C2 C1 H1B . . 109.5 ?
    C2 C1 H1C . . 109.5 ?
    H1B C1 H1C . . 109.5 ?
    C2 C1 H1D . . 109.5 ?
    H1B C1 H1D . . 109.5 ?
    H1C C1 H1D . . 109.5 ?
    C9 N2 N1 . . 119.9(2) ?
    C9 N2 H2A . . 120.1 ?
    N1 N2 H2A . . 120.1 ?
    C3 C2 C7 . . 117.9(3) ?
    C3 C2 C1 . . 121.4(3) ?
    C7 C2 C1 . . 120.8(3) ?
    C9 N3 H3A . . 120.0 ?
    C9 N3 H3B . . 120.0 ?
    H3A N3 H3B . . 120.0 ?
    C2 C3 C4 . . 121.6(3) ?
    C2 C3 H3C . . 119.2 ?
    C4 C3 H3C . . 119.2 ?
    C5 C4 C3 . . 120.4(3) ?
    C5 C4 H4A . . 119.8 ?
    C3 C4 H4A . . 119.8 ?
    C4 C5 C6 . . 118.5(3) ?
    C4 C5 C8 . . 121.9(3) ?
    C6 C5 C8 . . 119.5(3) ?
    C5 C6 C7 . . 120.7(3) ?
    C5 C6 H6A . . 119.7 ?
    C7 C6 H6A . . 119.7 ?
    C2 C7 C6 . . 120.8(3) ?
    C2 C7 H7A . . 119.6 ?
    C6 C7 H7A . . 119.6 ?
    N1 C8 C5 . . 121.8(3) ?
    N1 C8 H8A . . 119.1 ?
    C5 C8 H8A . . 119.1 ?
    N3 C9 N2 . . 117.5(2) ?
    N3 C9 S . . 123.0(2) ?
    N2 C9 S . . 119.5(2) ?
loop_
    _geom_torsion_atom_site_label_1
    _geom_torsion_atom_site_label_2
    _geom_torsion_atom_site_label_3
    _geom_torsion_atom_site_label_4
    _geom_torsion_site_symmetry_1
    _geom_torsion_site_symmetry_2
    _geom_torsion_site_symmetry_3
    _geom_torsion_site_symmetry_4
    _geom_torsion
    _geom_torsion_publ_flag
    C8 N1 N2 C9 . . . . -173.6(3) ?
    C7 C2 C3 C4 . . . . -2.1(5) ?
    C1 C2 C3 C4 . . . . 178.4(3) ?
    C2 C3 C4 C5 . . . . -0.7(5) ?
    C3 C4 C5 C6 . . . . 2.8(5) ?
    C3 C4 C5 C8 . . . . -173.4(3) ?
    C4 C5 C6 C7 . . . . -2.0(5) ?
    C8 C5 C6 C7 . . . . 174.2(3) ?
    C3 C2 C7 C6 . . . . 2.8(5) ?
    C1 C2 C7 C6 . . . . -177.7(3) ?
    C5 C6 C7 C2 . . . . -0.8(5) ?
    N2 N1 C8 C5 . . . . 174.4(2) ?
    C4 C5 C8 N1 . . . . 5.3(5) ?
    C6 C5 C8 N1 . . . . -170.9(3) ?
    N1 N2 C9 N3 . . . . -8.5(4) ?
    N1 N2 C9 S . . . . 170.71(19) ?
loop_
    _geom_hbond_atom_site_label_D
    _geom_hbond_atom_site_label_H
    _geom_hbond_atom_site_label_A
    _geom_hbond_site_symmetry_A
    _geom_hbond_distance_DH
    _geom_hbond_distance_HA
    _geom_hbond_distance_DA
    _geom_hbond_angle_DHA
    N3 H3A N1 . 0.86 2.29 2.641(4) 104.5
    N2 H2A S 2_646 0.86 2.54 3.389(3) 167.6
    N3 H3B S 2_656 0.86 2.61 3.395(3) 153.2
