# Supplementary material for: 4-Methyl­benzaldehyde thio­semi­carbazone
Source: Acta Crystallogr Sect E Struct Rep Online. 2009 Aug 26;65(Pt 9):o2244. doi: 10.1107/S1600536809033297 (PMC2969930; doi:10.1107/S1600536809033297)
Supplement: Supplementary file 2 [file e-65-o2244-Isup2.hkl]

# 
# h,k,l, Fc-squared, Fo-squared, sigma(Fo-squared) and status flag 
# 
data_I
_shelx_title ' W in P2(1)/c' 
_shelx_refln_list_code          4 
_shelx_F_calc_maximum      212.86 
_exptl_crystal_F_000       408.00 
_reflns_d_resolution_high  0.8319 
 
loop_ 
 _symmetry_equiv_pos_as_xyz 
 'x, y, z' 
 '-x, y+1/2, -z+1/2' 
 '-x, -y, -z' 
 'x, -y-1/2, z-1/2' 
 
_cell_length_a    13.2340 
_cell_length_b     8.2210 
_cell_length_c    10.3110 
_cell_angle_alpha  90.000 
_cell_angle_beta  111.150 
_cell_angle_gamma  90.000 
 
_shelx_F_squared_multiplier     1.000 
 
loop_ 
 _refln_index_h 
 _refln_index_k 
 _refln_index_l 
 _refln_F_squared_calc 
 _refln_F_squared_meas 
 _refln_F_squared_sigma 
 _refln_observed_status 
   1   0   0     2969.29     2365.57     46.82 o 
   2   0   0     1329.55     1287.04     10.77 o 
   3   0   0      811.33      839.75     10.51 o 
   4   0   0       59.52       41.59      2.86 o 
   5   0   0       41.26       37.27      3.43 o 
   6   0   0       20.26       15.30      3.22 o 
   7   0   0      254.02      231.06      9.11 o 
   8   0   0      296.94      292.02     11.41 o 
   9   0   0      174.56      158.37      9.38 o 
  10   0   0      312.52      320.04     14.35 o 
  11   0   0      184.23      202.66     11.96 o 
  12   0   0       52.80       53.78      7.94 o 
  13   0   0        4.98        3.29      4.50 o 
  14   0   0        2.10       -6.22      6.22 o 
   1   1   0     6152.08     6705.22    107.38 o 
   2   1   0     4454.45     4362.45     96.61 o 
   3   1   0     1325.73     1336.49     14.14 o 
   4   1   0      916.23      903.71     13.38 o 
   5   1   0      186.65      195.81      7.03 o 
   6   1   0        0.06       -1.93      1.93 o 
   7   1   0       55.28       52.01      4.72 o 
   8   1   0      170.79      161.91      8.60 o 
   9   1   0       50.47       41.77      5.36 o 
  10   1   0      155.89      151.29      9.81 o 
  11   1   0       11.97       14.94      4.86 o 
  12   1   0        0.70        1.79      3.72 o 
  13   1   0        2.00       -4.50      4.50 o 
  14   1   0        5.16        2.93      5.58 o 
   0   2   0        9.16        5.01      1.64 o 
   1   2   0     2347.92     2470.17     19.00 o 
   2   2   0       12.97       14.52      2.00 o 
   3   2   0     1835.94     1811.02     18.75 o 
   4   2   0       68.25       79.03      4.51 o 
   5   2   0       90.06       86.92      5.01 o 
   6   2   0      188.17      186.41      8.39 o 
   7   2   0       53.19       56.44      4.86 o 
   8   2   0        0.43        1.93      2.07 o 
   9   2   0       10.33        7.86      3.86 o 
  10   2   0        1.80       -0.50      3.15 o 
  11   2   0       36.22       37.54      6.08 o 
  12   2   0        7.26        8.01      4.29 o 
  13   2   0       70.83       94.27      9.44 o 
  14   2   0        3.52        9.08      5.58 o 
   1   3   0     1041.20     1029.11     15.15 o 
   2   3   0        2.44        1.07      1.93 o 
   3   3   0        7.22       15.01      2.43 o 
   4   3   0       45.19       39.56      4.08 o 
   5   3   0     1730.71     1785.73     24.31 o 
   6   3   0      564.89      601.63     15.64 o 
   7   3   0      260.96      261.72     10.83 o 
   8   3   0      176.79      192.11     10.60 o 
   9   3   0       27.12       23.09      4.50 o 
  10   3   0      159.24      159.23     11.03 o 
  11   3   0        6.21        5.86      3.43 o 
  12   3   0       13.84        5.15      6.22 o 
  13   3   0       61.10       86.96      9.30 o 
  14   3   0       10.86       11.79      4.50 o 
   0   4   0       81.02       66.64      4.72 o 
   1   4   0      213.72      191.57      7.89 o 
   2   4   0       54.28       45.57      3.93 o 
   3   4   0     2138.18     2231.88     27.12 o 
   4   4   0      224.66      218.53      9.32 o 
   5   4   0      237.48      216.29      9.68 o 
   6   4   0      155.92      161.94      8.88 o 
   7   4   0        0.06       -2.14      2.93 o 
   8   4   0        0.41        0.93      3.07 o 
   9   4   0        0.26        2.07      2.43 o 
  10   4   0        0.00       -3.43      3.72 o 
  11   4   0       43.02       37.54      6.51 o 
  12   4   0       46.37       48.20      8.22 o 
  13   4   0       20.99       16.59      6.58 o 
   1   5   0       25.17       17.80      2.86 o 
   2   5   0        1.72        7.22      2.43 o 
   3   5   0       27.57       27.89      4.36 o 
   4   5   0       77.62       60.32      6.30 o 
   5   5   0       14.64       16.44      3.57 o 
   6   5   0       34.84       33.32      4.72 o 
   7   5   0        8.88       12.51      4.00 o 
   8   5   0        4.45       10.51      3.50 o 
   9   5   0        7.79       -1.14      4.36 o 
  10   5   0        0.14       -0.64      3.72 o 
  11   5   0       22.51       28.60      6.43 o 
  12   5   0        5.23        3.00      4.36 o 
   0   6   0     1275.32     1178.93     24.60 o 
   1   6   0      389.70      379.76     14.36 o 
   2   6   0      777.70      732.70     19.69 o 
   3   6   0      354.40      357.57     13.85 o 
   4   6   0       35.37       41.26      5.65 o 
   5   6   0       23.53       31.96      5.08 o 
   6   6   0       15.89       16.01      4.79 o 
   7   6   0       18.28       18.80      5.50 o 
   8   6   0       71.54       87.33      7.94 o 
   9   6   0       13.77       21.09      5.08 o 
  10   6   0       21.17       31.81      7.15 o 
  11   6   0        0.84       -4.50      5.15 o 
   1   7   0      154.21      172.69     10.81 o 
   2   7   0      508.75      475.69     17.82 o 
   3   7   0       37.78       34.47      6.86 o 
   4   7   0       45.20       30.89      5.86 o 
   5   7   0       28.45       28.38      5.08 o 
   6   7   0        0.06        4.79      3.07 o 
   7   7   0       36.84       31.03      6.79 o 
   8   7   0        6.06        2.72      4.22 o 
   9   7   0        0.01        0.71      5.00 o 
  10   7   0        0.00        1.57      5.07 o 
   0   8   0       45.31       59.14      7.08 o 
   1   8   0       50.72       64.79      7.87 o 
   2   8   0       18.24       23.45      5.65 o 
   3   8   0        2.51        0.64      4.00 o 
   4   8   0       14.54        9.51      4.79 o 
   5   8   0        1.54       -3.93      4.57 o 
   6   8   0       10.10       13.08      3.43 o 
   7   8   0        9.75        9.36      4.43 o 
   8   8   0        0.96       -3.79      4.65 o 
   1   9   0        0.04       -2.79      3.93 o 
   2   9   0        6.58        6.36      5.36 o 
   3   9   0       47.57       56.78      8.08 o 
   4   9   0       22.37       31.67      6.58 o 
   5   9   0        8.56       21.30      6.08 o 
   6   9   0        6.43        7.15      4.50 o 
 -15   1   1       24.14       27.31      6.86 o 
 -14   1   1       14.26       21.16      5.72 o 
 -13   1   1        0.66        3.15      3.79 o 
 -12   1   1        0.17       -3.43      3.93 o 
 -11   1   1       13.01       18.80      4.15 o 
 -10   1   1       79.01       76.76      7.30 o 
  -9   1   1       81.41       77.06      6.37 o 
  -8   1   1       70.00       53.30      5.29 o 
  -7   1   1      185.51      174.35      7.81 o 
  -6   1   1      598.31      547.58     12.79 o 
  -5   1   1     2030.39     1825.72     20.73 o 
  -4   1   1     5530.75     5504.31     33.41 o 
  -3   1   1     7836.44     7592.99    148.54 o 
  -2   1   1      458.27      512.64      7.51 o 
  -1   1   1     1231.45     1266.78     10.72 o 
   0   1   1     1122.82     1153.17     27.70 o 
   1   1   1      711.93      721.38      8.69 o 
   2   1   1       25.35       25.04      2.07 o 
   3   1   1       41.13       47.80      3.08 o 
   4   1   1       15.65       16.52      2.29 o 
   5   1   1        2.88        1.72      1.36 o 
   6   1   1       39.59       38.27      3.72 o 
   7   1   1       39.12       34.90      4.08 o 
   8   1   1       27.33       20.09      3.65 o 
   9   1   1        0.14        1.36      2.07 o 
  10   1   1       25.05       29.31      5.22 o 
  11   1   1      101.29      100.24      8.73 o 
  12   1   1       71.82       92.84      9.23 o 
  13   1   1       15.65       23.16      5.79 o 
  14   1   1        8.78        8.51      5.65 o 
 -14   2   1       11.21       16.66      6.08 o 
 -13   2   1        4.45       -3.29      5.15 o 
 -12   2   1        3.47        3.50      3.50 o 
 -11   2   1        0.44       -1.07      3.79 o 
 -10   2   1        0.19       -2.36      2.64 o 
  -9   2   1        6.29       11.29      2.14 o 
  -8   2   1        0.01       -1.50      2.43 o 
  -7   2   1        1.11        0.00      2.22 o 
  -6   2   1      135.83      115.70      6.30 o 
  -5   2   1     1041.38      968.62     16.55 o 
  -4   2   1     1469.70     1469.72     18.00 o 
  -3   2   1      184.93      186.38      6.18 o 
  -2   2   1      311.26      317.98      7.29 o 
  -1   2   1     1504.16     1587.57     15.28 o 
   0   2   1     3938.16     4383.24     56.34 o 
   1   2   1     4737.92     4806.96    118.85 o 
   2   2   1     2207.36     2303.38     20.84 o 
   3   2   1      346.99      333.24      8.64 o 
   4   2   1      579.29      515.58     11.78 o 
   5   2   1      270.42      235.67      8.69 o 
   6   2   1      438.28      351.24     11.66 o 
   7   2   1      283.12      269.85     11.12 o 
   8   2   1      136.00      119.78      8.09 o 
   9   2   1       42.44       42.98      6.01 o 
  10   2   1        4.87        5.22      3.29 o 
  11   2   1       56.50       56.14      7.58 o 
  12   2   1       86.68       95.57     10.23 o 
  13   2   1        7.86       11.51      5.79 o 
  14   2   1        1.68        7.93      5.00 o 
 -14   3   1        8.37        1.50      6.22 o 
 -13   3   1       11.65       16.44      6.29 o 
 -12   3   1        2.06        6.79      4.00 o 
 -11   3   1        3.14        4.50      3.43 o 
 -10   3   1        1.70       -3.00      3.72 o 
  -9   3   1        1.90        3.15      2.00 o 
  -8   3   1       74.42       77.41      7.08 o 
  -7   3   1      130.78      144.07      7.73 o 
  -6   3   1       56.39       55.16      5.22 o 
  -5   3   1       22.35       21.45      3.65 o 
  -4   3   1      144.05      144.34      6.81 o 
  -3   3   1       15.80       12.44      2.57 o 
  -2   3   1        1.57        3.15      1.43 o 
  -1   3   1      164.11      178.29      6.39 o 
   0   3   1       56.68       54.09      5.40 o 
   1   3   1      137.76      148.62      5.95 o 
   2   3   1      232.67      243.10      8.12 o 
   3   3   1      238.41      271.74      8.83 o 
   4   3   1      226.51      215.25      8.54 o 
   5   3   1        7.83       11.37      3.22 o 
   6   3   1        1.75        1.07      2.22 o 
   7   3   1        2.28        2.79      1.72 o 
   8   3   1       15.98       10.72      3.93 o 
   9   3   1       16.64       11.51      4.36 o 
  10   3   1       31.84       32.25      6.51 o 
  11   3   1       23.78       22.81      6.93 o 
  12   3   1       43.44       37.40      8.15 o 
  13   3   1       10.19        8.22      6.79 o 
 -13   4   1        1.31       -4.36      4.72 o 
 -12   4   1       14.40       25.81      6.15 o 
 -11   4   1        1.36        3.00      4.36 o 
 -10   4   1        3.27        0.00      3.57 o 
  -9   4   1       10.45       15.37      3.72 o 
  -8   4   1        7.16        7.65      2.64 o 
  -7   4   1      307.15      301.91     12.70 o 
  -6   4   1      507.21      483.47     15.18 o 
  -5   4   1       73.87       63.61      5.15 o 
  -4   4   1      149.35      129.67      7.38 o 
  -3   4   1      219.13      209.10      8.68 o 
  -2   4   1        0.05       -1.07      2.07 o 
  -1   4   1      351.89      330.03     10.14 o 
   0   4   1      403.84      354.89      7.51 o 
   1   4   1      495.21      477.47     12.40 o 
   2   4   1     2389.39     2445.65     28.06 o 
   3   4   1     1680.53     1786.13     24.78 o 
   4   4   1       75.77       43.00      4.65 o 
   5   4   1       68.41       72.26      5.94 o 
   6   4   1       78.21       76.70      6.80 o 
   7   4   1       97.28       92.24      7.37 o 
   8   4   1        0.64        2.43      2.36 o 
   9   4   1       55.21       48.99      6.51 o 
  10   4   1      107.35      121.63      9.73 o 
  11   4   1        9.53        6.58      5.72 o 
  12   4   1        0.98       -5.50      5.50 o 
  13   4   1       78.86       81.46     10.08 o 
 -13   5   1       16.62       17.94      6.00 o 
 -12   5   1       12.68       15.08      7.15 o 
 -11   5   1        9.74       11.87      5.08 o 
 -10   5   1       21.93       34.39      6.01 o 
  -9   5   1       86.32       96.93      8.94 o 
  -8   5   1      117.41      143.06     10.23 o 
  -7   5   1      168.35      168.86     10.03 o 
  -6   5   1      511.85      521.17     16.90 o 
  -5   5   1      430.81      400.47     14.37 o 
  -4   5   1      110.47       99.35      7.30 o 
  -3   5   1       36.40       40.48      4.86 o 
  -2   5   1      188.01      189.70      8.67 o 
  -1   5   1      602.78      522.22     14.78 o 
   0   5   1      248.01      257.39     16.50 o 
   1   5   1        8.50       12.37      2.22 o 
   2   5   1       33.99       31.82      4.86 o 
   3   5   1        1.93        2.29      1.86 o 
   4   5   1       15.22       14.01      3.50 o 
   5   5   1       57.71       71.10      6.72 o 
   6   5   1        5.02        4.22      3.15 o 
   7   5   1        7.72        1.50      3.79 o 
   8   5   1       10.41       11.58      4.15 o 
   9   5   1       32.76       31.17      5.65 o 
  10   5   1       11.52        2.64      5.50 o 
  11   5   1        0.24       -3.57      4.36 o 
  12   5   1       32.21       33.39      6.08 o 
 -12   6   1        0.17        1.57      5.22 o 
 -11   6   1       17.05       14.51      5.43 o 
 -10   6   1        2.58        5.36      3.79 o 
  -9   6   1        5.37       10.58      3.65 o 
  -8   6   1        3.26        2.86      3.93 o 
  -7   6   1        0.80        1.07      3.07 o 
  -6   6   1        5.92        1.50      4.00 o 
  -5   6   1        0.12       -4.00      4.00 o 
  -4   6   1       43.44       39.40      5.29 o 
  -3   6   1       37.60       39.97      5.94 o 
  -2   6   1      811.32      760.21     20.13 o 
  -1   6   1       54.31       53.72      5.87 o 
   0   6   1       59.70       47.75      4.15 o 
   1   6   1       36.63       43.48      5.01 o 
   2   6   1        4.84        8.65      3.43 o 
   3   6   1        8.14        9.94      3.29 o 
   4   6   1       18.12       19.45      4.50 o 
   5   6   1       38.24       33.18      6.15 o 
   6   6   1        0.10        0.00      3.50 o 
   7   6   1       20.44       32.74      5.15 o 
   8   6   1        2.07       -1.86      4.15 o 
   9   6   1       41.71       40.69      7.15 o 
  10   6   1        9.46       10.08      5.65 o 
  11   6   1        3.11        3.86      4.22 o 
 -10   7   1       25.69       30.67      7.51 o 
  -9   7   1        0.11        1.43      4.65 o 
  -8   7   1        1.17        1.29      4.65 o 
  -7   7   1       32.69       30.39      5.93 o 
  -6   7   1      111.06      123.86      9.66 o 
  -5   7   1       80.18       99.50      9.44 o 
  -4   7   1       54.69       46.13      7.80 o 
  -3   7   1      581.45      562.86     19.41 o 
  -2   7   1       44.82       31.97      6.51 o 
  -1   7   1      176.03      144.22     10.67 o 
   0   7   1       20.23       20.59      3.19 o 
   1   7   1        0.14        1.00      2.57 o 
   2   7   1       56.62       52.92      6.72 o 
   3   7   1        1.36        3.22      2.64 o 
   4   7   1       16.13        7.79      4.36 o 
   5   7   1       20.04       15.80      3.93 o 
   6   7   1       10.53       13.58      4.43 o 
   7   7   1        3.41        7.22      4.22 o 
   8   7   1       12.06       12.58      5.43 o 
   9   7   1       10.36       11.94      5.08 o 
  -9   8   1        3.30        7.08      4.93 o 
  -8   8   1        2.46       -1.50      3.93 o 
  -7   8   1        1.63        0.00      4.93 o 
  -6   8   1        6.36       10.87      4.57 o 
  -5   8   1        4.02       -1.93      4.07 o 
  -4   8   1      117.74      123.43     10.16 o 
  -3   8   1      318.26      315.71     16.34 o 
  -2   8   1      190.26      204.79     13.60 o 
  -1   8   1      487.93      507.44     19.46 o 
   0   8   1      320.24      320.84     14.73 o 
   1   8   1       14.57       27.67      5.65 o 
   2   8   1       24.54       18.37      4.72 o 
   3   8   1       30.01       34.53      6.58 o 
   4   8   1       68.39       77.31      8.08 o 
   5   8   1       11.62       21.66      4.79 o 
   6   8   1       16.90       28.31      6.65 o 
   7   8   1       63.81       77.52      8.44 o 
   8   8   1       24.90       28.31      7.72 o 
  -6   9   1       13.47       10.15      7.15 o 
  -5   9   1        9.08       16.58      5.72 o 
  -4   9   1        2.44       -4.36      5.65 o 
  -3   9   1        0.94       -2.14      4.43 o 
  -2   9   1        7.12       12.65      3.86 o 
  -1   9   1       17.46       17.51      6.01 o 
   0   9   1        3.16        0.00      3.08 o 
   1   9   1        0.99       11.29      2.79 o 
   2   9   1        5.24        2.86      3.79 o 
   3   9   1       21.15       27.02      7.22 o 
   4   9   1        0.62       -2.29      5.07 o 
   5   9   1        6.48       10.87      5.50 o 
 -15   0   2        6.18       18.80      4.57 o 
 -14   0   2        2.72        5.43      4.15 o 
 -13   0   2      118.93      121.07     10.16 o 
 -12   0   2        1.40        2.72      3.22 o 
 -11   0   2        1.39        0.00      3.15 o 
 -10   0   2      180.17      136.31      9.31 o 
  -9   0   2      192.08      192.83     10.10 o 
  -8   0   2      694.31      575.91     15.31 o 
  -7   0   2      333.97      337.44     10.78 o 
  -6   0   2      187.44      152.36      6.74 o 
  -5   0   2      155.63      108.31      5.16 o 
  -4   0   2    45307.63    37926.60    455.39 o 
  -3   0   2     1208.57     1137.04     12.86 o 
  -2   0   2        1.81        1.72      1.22 o 
  -1   0   2     3529.71     3846.81     21.05 o 
   0   0   2       86.17       71.70      2.10 o 
   1   0   2      197.97      184.74      5.04 o 
   2   0   2      426.84      508.94      9.19 o 
   3   0   2      221.32      215.97      6.75 o 
   4   0   2     1465.14     1564.37     20.21 o 
   5   0   2      312.86      372.21     11.14 o 
   6   0   2     2458.36     2511.39     30.43 o 
   7   0   2     1707.72     1711.09     27.11 o 
   8   0   2      575.35      510.82     17.49 o 
   9   0   2      233.28      238.77     12.04 o 
  10   0   2      124.28      113.15      9.80 o 
  11   0   2        4.25        2.43      5.22 o 
  12   0   2       36.77       36.75      7.87 o 
  13   0   2       17.50       28.09      6.65 o 
 -15   1   2        4.14        6.08      3.86 o 
 -14   1   2       10.89       13.01      5.58 o 
 -13   1   2       13.32       13.58      5.15 o 
 -12   1   2       50.07       43.77      7.58 o 
 -11   1   2       34.85       30.68      5.58 o 
 -10   1   2        4.67        8.79      3.43 o 
  -9   1   2       56.06       46.78      5.51 o 
  -8   1   2      312.24      300.54     11.49 o 
  -7   1   2      587.78      571.96     14.29 o 
  -6   1   2     1105.65     1056.50     17.65 o 
  -5   1   2       44.38       79.92      4.58 o 
  -4   1   2      223.46      213.57      6.69 o 
  -3   1   2    13544.37    14699.18    226.75 o 
  -2   1   2     2406.34     2707.08     19.48 o 
  -1   1   2        0.97        0.71      1.00 o 
   0   1   2      363.57      373.74      6.26 o 
   1   1   2       91.13       92.25      3.87 o 
   2   1   2      238.63      266.05      6.90 o 
   3   1   2      370.80      358.87      9.08 o 
   4   1   2     1171.10     1237.17     18.26 o 
   5   1   2       84.47       74.08      5.37 o 
   6   1   2      328.43      324.47     11.42 o 
   7   1   2       52.39       49.71      5.44 o 
   8   1   2        0.25        1.72      2.50 o 
   9   1   2        2.64        5.36      3.15 o 
  10   1   2       18.62       19.59      5.15 o 
  11   1   2        2.72        1.79      3.50 o 
  12   1   2       31.08       46.54      6.94 o 
  13   1   2        4.14       -1.50      4.72 o 
 -15   2   2        1.27       -5.72      5.72 o 
 -14   2   2        0.79       -1.43      4.07 o 
 -13   2   2        2.39        5.08      3.57 o 
 -12   2   2        1.69        4.00      3.50 o 
 -11   2   2        6.82        2.57      3.72 o 
 -10   2   2        2.30        0.43      3.22 o 
  -9   2   2       29.67       24.45      4.08 o 
  -8   2   2      125.30      133.68      8.02 o 
  -7   2   2       93.86       90.83      6.51 o 
  -6   2   2       10.48       11.30      2.36 o 
  -5   2   2      337.76      343.37      9.93 o 
  -4   2   2       11.91        6.72      2.36 o 
  -3   2   2      474.29      477.20     10.12 o 
  -2   2   2       28.74       39.41      2.79 o 
  -1   2   2     1005.88      921.41     13.15 o 
   0   2   2      132.31      137.41      3.60 o 
   1   2   2      216.53      243.47      6.83 o 
   2   2   2      764.67      828.34     13.52 o 
   3   2   2      343.25      374.60      9.79 o 
   4   2   2        6.68       12.15      2.43 o 
   5   2   2      100.34      116.76      6.59 o 
   6   2   2        5.83        7.43      2.22 o 
   7   2   2      165.40      153.99      8.88 o 
   8   2   2        0.49        4.50      2.64 o 
   9   2   2      379.27      392.46     16.22 o 
  10   2   2       54.57       65.94      6.87 o 
  11   2   2        7.31        6.86      4.57 o 
  12   2   2        1.22        1.36      4.57 o 
  13   2   2        0.40       -5.79      5.79 o 
 -14   3   2       30.52       39.54      7.79 o 
 -13   3   2        0.04        2.00      4.15 o 
 -12   3   2       19.21       19.30      4.72 o 
 -11   3   2       47.94       76.30      7.72 o 
 -10   3   2      202.83      210.53     12.11 o 
  -9   3   2      593.27      547.88     17.99 o 
  -8   3   2      106.79      101.71      7.73 o 
  -7   3   2      118.20      106.96      7.16 o 
  -6   3   2      637.16      611.57     15.66 o 
  -5   3   2        0.27        1.72      1.72 o 
  -4   3   2     1176.73     1237.42     18.54 o 
  -3   3   2     2995.36     2783.03     27.04 o 
  -2   3   2     2081.41     2258.44     23.68 o 
  -1   3   2     1808.51     1772.97     20.61 o 
   0   3   2     3415.52     3696.60    136.27 o 
   1   3   2      360.01      469.04     10.94 o 
   2   3   2        9.86        3.29      1.86 o 
   3   3   2        3.20        2.50      1.43 o 
   4   3   2        0.35        7.51      2.50 o 
   5   3   2       14.60       20.52      3.29 o 
   6   3   2        2.31        0.00      2.72 o 
   7   3   2      138.91      159.23      9.38 o 
   8   3   2       63.67       60.44      6.80 o 
   9   3   2       57.33       56.93      6.94 o 
  10   3   2      197.24      190.55     13.39 o 
  11   3   2        6.63        9.22      4.65 o 
  12   3   2       62.00       52.78      8.51 o 
 -14   4   2        0.02       -3.07      4.79 o 
 -13   4   2       17.54       18.37      5.58 o 
 -12   4   2        6.28        5.15      4.86 o 
 -11   4   2       40.00       29.46      5.79 o 
 -10   4   2        2.09       -0.57      3.15 o 
  -9   4   2        2.32        2.43      2.86 o 
  -8   4   2       13.56       10.65      4.07 o 
  -7   4   2      255.81      269.46     12.05 o 
  -6   4   2       25.89       30.96      3.86 o 
  -5   4   2        4.74        6.08      3.29 o 
  -4   4   2        4.19        0.93      2.22 o 
  -3   4   2        9.00        9.79      2.14 o 
  -2   4   2        0.02       -2.14      2.14 o 
  -1   4   2     1611.13     1648.31     22.45 o 
   0   4   2      465.37      454.69     22.69 o 
   1   4   2      388.48      354.29     11.08 o 
   2   4   2      666.90      732.64     16.25 o 
   3   4   2       47.63       36.91      4.36 o 
   4   4   2       36.06       26.96      3.93 o 
   5   4   2       46.93       39.84      4.72 o 
   6   4   2        3.57        2.22      2.79 o 
   7   4   2      236.94      221.08     12.40 o 
   8   4   2       41.73       43.33      6.58 o 
   9   4   2      138.71      147.08     11.31 o 
  10   4   2      127.10      142.26     11.74 o 
  11   4   2        6.51       13.30      5.43 o 
  12   4   2       36.91       42.83      8.65 o 
 -13   5   2        2.33        1.50      6.29 o 
 -12   5   2        0.44        1.43      4.29 o 
 -11   5   2       12.68        8.36      5.50 o 
 -10   5   2       21.85       17.16      4.79 o 
  -9   5   2       14.42       11.94      4.93 o 
  -8   5   2       34.79       32.61      5.72 o 
  -7   5   2        2.93        0.43      3.79 o 
  -6   5   2        0.32        3.00      2.43 o 
  -5   5   2       13.56       10.87      3.50 o 
  -4   5   2       37.50       30.54      4.58 o 
  -3   5   2      187.23      169.33      9.32 o 
  -2   5   2       39.39       38.33      4.15 o 
  -1   5   2      235.51      274.58     10.68 o 
   0   5   2       21.20       35.44      3.75 o 
   1   5   2        0.10        4.36      2.36 o 
   2   5   2        0.04        1.93      2.00 o 
   3   5   2       25.17       19.59      3.72 o 
   4   5   2       65.52       68.39      6.44 o 
   5   5   2        5.50        6.00      3.22 o 
   6   5   2        3.30       -1.00      3.15 o 
   7   5   2        5.60        7.01      3.00 o 
   8   5   2       23.10       20.45      6.08 o 
   9   5   2       60.81       76.31      8.65 o 
  10   5   2        4.24        4.86      4.50 o 
  11   5   2        9.69        6.00      5.29 o 
 -12   6   2        0.07        5.36      4.65 o 
 -11   6   2        7.71        9.22      4.65 o 
 -10   6   2       37.58       39.54      8.08 o 
  -9   6   2       29.37       28.81      7.01 o 
  -8   6   2       34.43       42.26      6.01 o 
  -7   6   2        0.03       -1.07      2.14 o 
  -6   6   2       45.33       36.69      6.15 o 
  -5   6   2        5.51        3.79      4.86 o 
  -4   6   2      307.34      307.41     13.41 o 
  -3   6   2       99.90       96.18      8.23 o 
  -2   6   2      455.28      426.34     15.81 o 
  -1   6   2      354.78      333.98     13.42 o 
   0   6   2        9.71        7.29      2.73 o 
   1   6   2       50.50       45.77      6.37 o 
   2   6   2       67.23       78.54      7.44 o 
   3   6   2       66.24       76.32      7.22 o 
   4   6   2      258.70      244.76     13.40 o 
   5   6   2      114.58      135.25      9.30 o 
   6   6   2      176.73      202.27     12.32 o 
   7   6   2       48.82       64.86      8.01 o 
   8   6   2      102.71      131.78     10.23 o 
   9   6   2       87.96      117.38     10.59 o 
  10   6   2       61.63       80.38      9.58 o 
 -11   7   2        9.98       12.58      5.65 o 
 -10   7   2        0.12       -0.71      4.36 o 
  -9   7   2       10.68       10.37      5.22 o 
  -8   7   2       36.06       39.68      7.15 o 
  -7   7   2       70.03       86.11      8.58 o 
  -6   7   2      508.14      471.58     19.46 o 
  -5   7   2      401.46      437.36     18.30 o 
  -4   7   2       71.53       55.58      7.58 o 
  -3   7   2        7.52       12.08      4.22 o 
  -2   7   2       71.99       64.59      7.22 o 
  -1   7   2       47.51       52.85      6.58 o 
   0   7   2       17.01       23.14      4.65 o 
   1   7   2       11.68        9.44      4.07 o 
   2   7   2       72.44       69.38      7.65 o 
   3   7   2        3.68        8.94      4.00 o 
   4   7   2       17.48       24.38      5.50 o 
   5   7   2       78.21       78.25      7.94 o 
   6   7   2       21.71       21.30      5.36 o 
   7   7   2        6.91        8.22      3.79 o 
   8   7   2       12.37       19.02      5.15 o 
   9   7   2       28.54       24.95      7.22 o 
  -9   8   2        0.07       -2.36      4.50 o 
  -8   8   2        2.62        8.86      4.43 o 
  -7   8   2        5.51        2.86      4.79 o 
  -6   8   2       18.66       21.66      5.08 o 
  -5   8   2       48.55       61.28      7.94 o 
  -4   8   2       29.01       30.39      6.36 o 
  -3   8   2        8.98        4.36      5.08 o 
  -2   8   2       16.21       17.66      4.93 o 
  -1   8   2        6.75        6.65      4.15 o 
   0   8   2       11.81        9.79      4.90 o 
   1   8   2        1.42        1.86      3.86 o 
   2   8   2       12.24       15.73      4.15 o 
   3   8   2       13.39        1.93      4.93 o 
   4   8   2        8.45        7.43      4.93 o 
   5   8   2        0.07        2.79      3.72 o 
   6   8   2        0.75        8.86      4.00 o 
   7   8   2       12.09       13.94      6.00 o 
  -6   9   2       38.20       47.48      8.94 o 
  -5   9   2       30.66       25.60      8.58 o 
  -4   9   2       79.62       95.56     10.44 o 
  -3   9   2       50.14       54.85      8.22 o 
  -2   9   2       29.75       39.18      7.22 o 
  -1   9   2        4.35       12.08      3.43 o 
   0   9   2       13.70       14.13      4.14 o 
   1   9   2       18.85       33.89      6.58 o 
   2   9   2       15.88       13.23      7.15 o 
   3   9   2        7.54       22.52      4.86 o 
   4   9   2        3.81       -4.57      4.57 o 
 -15   1   3        0.04        6.65      2.22 o 
 -14   1   3        0.44       -2.00      4.22 o 
 -13   1   3        0.03       -0.64      4.65 o 
 -12   1   3        0.04       -2.22      4.07 o 
 -11   1   3        5.53        1.93      3.72 o 
 -10   1   3       58.69       51.86      6.37 o 
  -9   1   3      346.23      317.19     12.35 o 
  -8   1   3     1533.96     1508.00     24.02 o 
  -7   1   3     2500.89     2358.74     28.22 o 
  -6   1   3      310.93      306.47     10.21 o 
  -5   1   3       27.61       26.10      3.15 o 
  -4   1   3      114.78      133.73      5.52 o 
  -3   1   3       10.44       17.73      2.14 o 
  -2   1   3      786.15      892.53     12.99 o 
  -1   1   3     1649.11     1907.80     18.51 o 
   0   1   3      896.13      986.30      9.77 o 
   1   1   3      757.75      848.17     13.24 o 
   2   1   3      437.01      426.33     10.17 o 
   3   1   3     2044.56     2186.63     24.83 o 
   4   1   3     1217.97     1223.65     20.04 o 
   5   1   3      380.83      361.37     11.86 o 
   6   1   3      155.57      138.23      8.02 o 
   7   1   3        9.61       10.58      3.15 o 
   8   1   3       33.22       35.75      5.15 o 
   9   1   3        6.64        2.64      4.07 o 
  10   1   3        0.04        2.36      3.79 o 
  11   1   3        0.08       -3.29      4.29 o 
  12   1   3        2.40       12.37      4.65 o 
 -15   2   3        2.56        7.58      5.15 o 
 -14   2   3       12.98       17.23      6.58 o 
 -13   2   3       33.65       33.75      6.29 o 
 -12   2   3       57.45       62.65      7.37 o 
 -11   2   3       98.67      106.68      8.16 o 
 -10   2   3       80.10       66.53      6.73 o 
  -9   2   3        0.47       -1.64      2.72 o 
  -8   2   3        1.94       -1.43      2.57 o 
  -7   2   3      446.89      416.09     13.02 o 
  -6   2   3      306.87      300.71     10.56 o 
  -5   2   3       16.92       23.67      2.86 o 
  -4   2   3       98.30       97.19      5.44 o 
  -3   2   3      670.01      724.35     13.34 o 
  -2   2   3      463.14      505.94     10.76 o 
  -1   2   3       17.47       15.95      2.43 o 
   0   2   3      101.18      119.73      8.85 o 
   1   2   3      123.78      128.91      5.73 o 
   2   2   3      343.47      367.80      9.85 o 
   3   2   3      412.64      392.90     11.23 o 
   4   2   3       78.89       84.87      5.80 o 
   5   2   3      137.82      135.92      7.59 o 
   6   2   3       51.74       51.21      5.08 o 
   7   2   3      202.64      186.63     10.75 o 
   8   2   3      516.43      485.26     17.68 o 
   9   2   3      137.43      123.18     10.59 o 
  10   2   3       51.87       42.84      7.29 o 
  11   2   3       90.24      113.60     10.44 o 
  12   2   3       21.63       23.81      6.43 o 
 -15   3   3        0.65        0.79      5.15 o 
 -14   3   3        3.22        5.08      4.36 o 
 -13   3   3        0.10       -3.29      4.29 o 
 -12   3   3        8.85        5.93      5.00 o 
 -11   3   3       19.51        9.15      5.43 o 
 -10   3   3       21.89       14.66      5.22 o 
  -9   3   3       11.03       16.73      4.36 o 
  -8   3   3       37.05       38.62      5.15 o 
  -7   3   3        0.01       -2.50      2.64 o 
  -6   3   3        1.32        0.36      2.64 o 
  -5   3   3      119.89      121.03      7.09 o 
  -4   3   3        1.60        6.00      2.22 o 
  -3   3   3      154.82      150.09      7.45 o 
  -2   3   3      288.04      282.12      9.27 o 
  -1   3   3      153.12      169.81      7.24 o 
   0   3   3      182.74      215.40     10.86 o 
   1   3   3      143.51      176.06      7.31 o 
   2   3   3       25.94       26.24      3.29 o 
   3   3   3        8.43       10.87      2.14 o 
   4   3   3        8.53       11.94      2.50 o 
   5   3   3       33.29       33.11      4.51 o 
   6   3   3       37.12       29.32      5.72 o 
   7   3   3       23.82       27.24      5.79 o 
   8   3   3      168.52      160.24     10.45 o 
   9   3   3       50.54       44.34      7.37 o 
  10   3   3       50.73       40.47      7.29 o 
  11   3   3       18.31       17.66      6.29 o 
  12   3   3        3.52        1.57      5.15 o 
 -14   4   3        9.14        9.94      5.65 o 
 -13   4   3       30.26       31.39      6.94 o 
 -12   4   3       36.72       31.25      6.65 o 
 -11   4   3        0.94        5.22      3.36 o 
 -10   4   3        2.66        2.14      3.65 o 
  -9   4   3       59.16       55.00      6.51 o 
  -8   4   3       27.81       28.03      4.58 o 
  -7   4   3       26.41       24.95      4.72 o 
  -6   4   3      213.08      184.42      9.96 o 
  -5   4   3       18.26       17.87      3.50 o 
  -4   4   3       14.82       13.87      2.65 o 
  -3   4   3        8.74        5.08      2.50 o 
  -2   4   3      980.41     1032.61     19.95 o 
  -1   4   3      715.65      770.48     16.98 o 
   0   4   3        0.08        1.14      1.75 o 
   1   4   3       10.96        9.79      2.50 o 
   2   4   3       66.07       62.31      5.37 o 
   3   4   3       38.65       28.61      4.36 o 
   4   4   3        0.53       -2.00      2.64 o 
   5   4   3       57.42       47.71      6.08 o 
   6   4   3      210.91      242.65     12.32 o 
   7   4   3       24.33       30.31      5.08 o 
   8   4   3       46.59       61.78      7.65 o 
   9   4   3      465.59      483.22     20.24 o 
  10   4   3      145.73      185.00     13.24 o 
  11   4   3       19.78       27.67      6.15 o 
 -13   5   3        0.66        7.51      4.79 o 
 -12   5   3        4.01        0.71      4.86 o 
 -11   5   3       10.40       18.51      4.36 o 
 -10   5   3      133.00      126.67     11.16 o 
  -9   5   3      110.23      119.21      9.45 o 
  -8   5   3       71.55       80.12      7.87 o 
  -7   5   3       80.99       71.33      7.30 o 
  -6   5   3      274.96      242.08     12.33 o 
  -5   5   3      843.50      834.11     20.72 o 
  -4   5   3      645.18      594.96     18.01 o 
  -3   5   3      139.48      114.00      7.81 o 
  -2   5   3      251.56      224.61     10.11 o 
  -1   5   3      405.30      370.21     13.44 o 
   0   5   3      209.40      173.99      6.54 o 
   1   5   3      101.81       93.47      6.58 o 
   2   5   3      215.41      189.99     10.39 o 
   3   5   3      149.36      123.30      8.66 o 
   4   5   3      135.76      150.47      9.09 o 
   5   5   3       51.04       56.07      6.72 o 
   6   5   3      411.15      420.09     16.51 o 
   7   5   3      138.79      149.52     10.81 o 
   8   5   3        3.93       -2.50      4.72 o 
   9   5   3        0.90        6.15      4.86 o 
  10   5   3        0.20       -5.07      5.07 o 
 -12   6   3        6.68       -0.79      6.15 o 
 -11   6   3        5.34        3.50      5.43 o 
 -10   6   3       15.36       15.08      6.15 o 
  -9   6   3       22.42       26.31      5.43 o 
  -8   6   3       41.27       38.97      6.65 o 
  -7   6   3        0.48        4.86      3.36 o 
  -6   6   3      264.25      284.47     13.76 o 
  -5   6   3        2.69       -1.00      3.72 o 
  -4   6   3      152.85      136.25      9.02 o 
  -3   6   3        8.17        8.22      3.72 o 
  -2   6   3        0.02        0.93      2.29 o 
  -1   6   3        0.24       -3.07      3.07 o 
   0   6   3       31.24       34.82      5.72 o 
   1   6   3       27.80       28.46      4.86 o 
   2   6   3        0.89        0.00      2.93 o 
   3   6   3       33.42       34.89      4.72 o 
   4   6   3        7.39        6.93      3.72 o 
   5   6   3      100.09       79.85      8.30 o 
   6   6   3       44.48       36.25      6.79 o 
   7   6   3       12.04       12.30      5.29 o 
   8   6   3        9.52       14.58      4.93 o 
   9   6   3        2.19        2.22      5.00 o 
 -11   7   3        7.99       14.08      4.72 o 
 -10   7   3       16.54       26.45      6.72 o 
  -9   7   3       26.53       26.24      7.65 o 
  -8   7   3       38.49       50.27      8.15 o 
  -7   7   3      326.86      385.84     17.49 o 
  -6   7   3       78.85       63.38      8.44 o 
  -5   7   3       21.65       22.73      6.36 o 
  -4   7   3      119.90      112.71      9.59 o 
  -3   7   3       54.76       51.35      7.08 o 
  -2   7   3        3.14        5.86      4.07 o 
  -1   7   3       89.96       89.64      8.44 o 
   0   7   3      128.13      138.78      9.27 o 
   1   7   3      153.31      157.99     10.24 o 
   2   7   3       35.22       41.33      6.79 o 
   3   7   3      129.53      111.07     11.09 o 
   4   7   3      165.51      161.64     11.81 o 
   5   7   3        5.13        3.22      5.43 o 
   6   7   3        1.80        2.72      4.29 o 
   7   7   3       15.84       21.73      5.36 o 
   8   7   3        5.65        0.00      5.00 o 
  -9   8   3       58.99       54.63      8.72 o 
  -8   8   3        1.99        2.22      4.29 o 
  -7   8   3        8.39        4.29      5.22 o 
  -6   8   3        0.15       -0.71      4.36 o 
  -5   8   3       65.44       73.38      8.01 o 
  -4   8   3       45.23       45.12      7.15 o 
  -3   8   3       15.15       16.44      5.22 o 
  -2   8   3        1.05        4.36      4.07 o 
  -1   8   3        0.01       -4.72      4.72 o 
   0   8   3        6.32        4.53      6.29 o 
   1   8   3        0.54        0.64      2.79 o 
   2   8   3        0.46        1.29      4.07 o 
   3   8   3       80.26       82.83      9.16 o 
   4   8   3       38.94       42.33      7.51 o 
   5   8   3       65.85       75.09      9.23 o 
   6   8   3      120.19      139.16     11.95 o 
  -6   9   3       12.66       24.31      6.15 o 
  -5   9   3       30.54       45.76      7.22 o 
  -4   9   3       14.96       20.87      5.72 o 
  -3   9   3        2.28        2.22      4.57 o 
  -2   9   3        0.19        7.29      3.86 o 
  -1   9   3        3.40       -5.15      5.15 o 
   0   9   3        3.93        1.74      6.25 o 
   1   9   3       46.77       49.12      7.29 o 
   2   9   3        3.16        6.08      4.72 o 
   3   9   3        2.01       -4.72      5.72 o 
 -15   0   4        1.01        8.01      4.29 o 
 -14   0   4       74.19       89.48      9.66 o 
 -13   0   4       71.03       97.13      9.51 o 
 -12   0   4      285.26      314.90     14.55 o 
 -11   0   4      433.86      438.84     17.02 o 
 -10   0   4      404.53      333.36     14.15 o 
  -9   0   4      102.49      110.22      7.73 o 
  -8   0   4     2488.86     2459.43     31.49 o 
  -7   0   4        4.89       12.01      2.64 o 
  -6   0   4     1721.15     1673.70     22.58 o 
  -5   0   4      464.48      445.35     11.03 o 
  -4   0   4     2016.93     1989.25     22.53 o 
  -3   0   4      938.15     1039.88     15.39 o 
  -2   0   4      584.92      613.07     11.51 o 
  -1   0   4      685.42      806.02     13.35 o 
   0   0   4      111.89      110.29      3.94 o 
   1   0   4     2242.21     2784.22     26.90 o 
   2   0   4     1367.07     1517.80     21.00 o 
   3   0   4     2275.19     2385.90     28.35 o 
   4   0   4      417.48      464.94     13.52 o 
   5   0   4      388.76      372.71     12.86 o 
   6   0   4      124.33      126.63      7.80 o 
   7   0   4        6.07        8.01      3.22 o 
   8   0   4       69.23       68.17      7.65 o 
   9   0   4      117.25      128.02      9.95 o 
  10   0   4        1.20       -3.86      5.43 o 
  11   0   4       85.62       88.77     10.80 o 
  12   0   4       60.07       57.00      9.58 o 
 -15   1   4        0.19       -2.22      4.93 o 
 -14   1   4        0.83        4.00      3.29 o 
 -13   1   4        1.62       -4.43      4.43 o 
 -12   1   4       17.78       19.16      5.79 o 
 -11   1   4       22.94       29.03      6.01 o 
 -10   1   4       28.29       21.24      4.43 o 
  -9   1   4        4.08        2.79      3.22 o 
  -8   1   4       31.47       22.31      4.22 o 
  -7   1   4     3055.91     3004.64     33.02 o 
  -6   1   4      297.17      302.76     10.49 o 
  -5   1   4        0.29       -0.29      2.07 o 
  -4   1   4        0.79       27.52      2.93 o 
  -3   1   4      101.63       89.82      4.87 o 
  -2   1   4      249.26      278.74      8.48 o 
  -1   1   4     1126.71     1263.68     17.48 o 
   0   1   4     1578.59     1812.99     52.30 o 
   1   1   4     1159.42     1374.49     19.13 o 
   2   1   4      207.30      305.07      9.68 o 
   3   1   4     1074.59     1079.07     19.11 o 
   4   1   4      123.77      122.51      7.38 o 
   5   1   4      230.81      230.27     10.11 o 
   6   1   4        0.10        1.29      2.00 o 
   7   1   4       63.07       55.36      6.87 o 
   8   1   4        3.08       -2.64      3.93 o 
   9   1   4       90.01       87.06      8.58 o 
  10   1   4        0.35       -4.15      4.15 o 
  11   1   4        8.45        7.15      5.15 o 
  12   1   4        0.22        2.36      4.93 o 
 -15   2   4        5.09        1.50      5.36 o 
 -14   2   4        0.00        0.00      3.79 o 
 -13   2   4       31.71       34.32      6.86 o 
 -12   2   4       73.16       76.96      8.01 o 
 -11   2   4        3.02       -4.72      4.72 o 
 -10   2   4       26.97       24.02      4.36 o 
  -9   2   4        0.03        7.51      3.79 o 
  -8   2   4       22.28       27.03      4.22 o 
  -7   2   4       10.00        7.43      2.72 o 
  -6   2   4        4.84        2.79      2.93 o 
  -5   2   4       77.59       89.68      5.94 o 
  -4   2   4      227.95      234.54      8.47 o 
  -3   2   4      113.32      122.34      6.16 o 
  -2   2   4      408.81      483.33     11.67 o 
  -1   2   4        0.15        0.00      1.36 o 
   0   2   4      160.29      158.00      4.73 o 
   1   2   4        0.08       -1.36      1.64 o 
   2   2   4      163.86      182.38      8.10 o 
   3   2   4        6.74        7.22      3.07 o 
   4   2   4        0.00       -1.07      2.07 o 
   5   2   4      496.20      504.41     15.89 o 
   6   2   4      132.47      127.57      9.45 o 
   7   2   4       61.85       47.21      6.29 o 
   8   2   4        3.83        3.29      4.22 o 
   9   2   4        4.28        5.43      3.79 o 
  10   2   4       29.69       35.39      5.36 o 
  11   2   4       15.36        0.71      6.51 o 
 -15   3   4        0.55        4.72      4.72 o 
 -14   3   4        0.61        1.43      5.07 o 
 -13   3   4       24.56       27.45      5.58 o 
 -12   3   4        0.01        3.00      3.22 o 
 -11   3   4        0.79        0.57      4.22 o 
 -10   3   4       73.34       74.68      7.51 o 
  -9   3   4       10.50       17.09      3.72 o 
  -8   3   4      248.97      254.30     12.33 o 
  -7   3   4      544.57      541.98     15.91 o 
  -6   3   4      855.46      845.24     19.09 o 
  -5   3   4      858.65      861.97     18.31 o 
  -4   3   4     2248.28     2349.48     28.25 o 
  -3   3   4        0.27        1.72      2.00 o 
  -2   3   4      344.21      317.36     10.57 o 
  -1   3   4      439.38      399.10     11.95 o 
   0   3   4      167.09      133.80      7.17 o 
   1   3   4      292.60      275.62     10.12 o 
   2   3   4      461.94      493.13     13.67 o 
   3   3   4      865.05      867.08     19.09 o 
   4   3   4     1353.81     1335.52     25.73 o 
   5   3   4      124.94      113.67      8.80 o 
   6   3   4     1850.67     1842.42     33.02 o 
   7   3   4      120.20      118.01     10.23 o 
   8   3   4        4.51        6.36      3.72 o 
   9   3   4        0.47        1.29      3.93 o 
  10   3   4        8.68       16.08      4.79 o 
  11   3   4        2.97        3.79      4.07 o 
 -14   4   4        2.97        8.36      5.22 o 
 -13   4   4       12.30       11.15      5.79 o 
 -12   4   4       32.32       29.39      6.36 o 
 -11   4   4        1.44       -5.08      5.08 o 
 -10   4   4       53.85       64.65      7.08 o 
  -9   4   4      123.64      147.87      9.45 o 
  -8   4   4       65.38       56.29      6.87 o 
  -7   4   4      122.18      123.05      8.38 o 
  -6   4   4      122.86      114.47      7.52 o 
  -5   4   4       37.02       34.33      4.58 o 
  -4   4   4       12.01       20.30      3.93 o 
  -3   4   4       13.32       15.16      3.65 o 
  -2   4   4      113.53      147.34      8.16 o 
  -1   4   4       36.93       54.21      5.08 o 
   0   4   4       25.85       24.30      2.51 o 
   1   4   4        8.65        8.44      3.07 o 
   2   4   4       87.18       82.94      6.87 o 
   3   4   4       44.30       38.69      5.08 o 
   4   4   4      152.62      132.68      9.02 o 
   5   4   4       80.55       82.41      8.08 o 
   6   4   4      406.92      400.42     16.51 o 
   7   4   4       22.19       22.88      6.22 o 
   8   4   4      191.28      194.26     12.32 o 
   9   4   4       66.13       58.43      8.37 o 
  10   4   4        2.85       -2.93      4.57 o 
 -13   5   4        0.29       -1.50      4.72 o 
 -12   5   4        2.80        2.07      3.57 o 
 -11   5   4        0.10       -3.22      4.50 o 
 -10   5   4       10.49        2.36      5.00 o 
  -9   5   4        4.31       -0.57      3.79 o 
  -8   5   4        7.95        9.79      4.57 o 
  -7   5   4       93.50       93.80      7.80 o 
  -6   5   4       13.79       20.09      4.07 o 
  -5   5   4      195.73      209.12     10.96 o 
  -4   5   4        6.60        8.36      3.43 o 
  -3   5   4        0.55       -0.79      2.93 o 
  -2   5   4       18.04       13.37      3.22 o 
  -1   5   4       61.18       45.21      5.44 o 
   0   5   4      125.49      104.64      5.62 o 
   1   5   4       56.05       52.50      6.01 o 
   2   5   4       15.83       20.73      3.93 o 
   3   5   4        6.36        6.65      3.93 o 
   4   5   4       34.36       33.89      6.44 o 
   5   5   4      280.45      310.72     15.05 o 
   6   5   4       50.94       50.13      7.44 o 
   7   5   4       40.85       47.77      6.79 o 
   8   5   4        1.49        2.72      3.93 o 
   9   5   4        1.18        1.43      4.15 o 
 -12   6   4       40.32       44.83      8.29 o 
 -11   6   4       33.61       45.33      7.29 o 
 -10   6   4       19.20       13.23      6.93 o 
  -9   6   4       63.46       68.87      7.65 o 
  -8   6   4        6.99       -2.36      5.43 o 
  -7   6   4       24.64       24.31      4.58 o 
  -6   6   4        0.30        3.72      3.22 o 
  -5   6   4        2.72        1.50      3.36 o 
  -4   6   4      201.87      188.61     11.46 o 
  -3   6   4       54.57       42.91      6.15 o 
  -2   6   4       56.23       51.64      6.72 o 
  -1   6   4       68.77       46.64      6.15 o 
   0   6   4        0.67        2.79      1.50 o 
   1   6   4        0.16        2.00      2.64 o 
   2   6   4       15.71       14.08      4.36 o 
   3   6   4        1.49        3.79      3.07 o 
   4   6   4       55.05       47.77      6.44 o 
   5   6   4      136.44      119.09     10.31 o 
   6   6   4       48.21       48.13      7.01 o 
   7   6   4       11.44        7.65      5.86 o 
   8   6   4       13.16       23.80      5.58 o 
 -11   7   4        1.98       11.01      5.22 o 
 -10   7   4       94.71       88.06     10.52 o 
  -9   7   4      109.30      127.35     10.73 o 
  -8   7   4        5.51        6.00      5.72 o 
  -7   7   4        4.71        1.93      5.50 o 
  -6   7   4       17.02       12.15      5.65 o 
  -5   7   4       50.86       51.77      7.15 o 
  -4   7   4       33.35       31.53      5.79 o 
  -3   7   4       20.92       24.81      5.43 o 
  -2   7   4      115.06      119.00      9.02 o 
  -1   7   4       54.37       54.07      8.01 o 
   0   7   4      116.27      102.66      6.70 o 
   1   7   4      368.98      372.84     16.28 o 
   2   7   4      190.74      186.53     12.39 o 
   3   7   4      140.20      117.23     10.66 o 
   4   7   4        5.49       17.01      4.93 o 
   5   7   4        0.30        1.36      3.50 o 
   6   7   4        1.66        0.00      5.08 o 
   7   7   4       22.17       29.38      6.65 o 
  -9   8   4       18.99       11.80      7.36 o 
  -8   8   4        9.41        5.29      5.58 o 
  -7   8   4        1.20        1.43      4.43 o 
  -6   8   4        9.93       11.87      5.36 o 
  -5   8   4       14.61       16.30      5.50 o 
  -4   8   4        1.17        6.00      5.29 o 
  -3   8   4        0.19        5.93      3.43 o 
  -2   8   4        2.92       12.44      4.00 o 
  -1   8   4        1.46       -4.93      4.93 o 
   0   8   4       26.58       20.11      4.12 o 
   1   8   4        4.62        4.72      4.72 o 
   2   8   4        0.09       -4.15      4.79 o 
   3   8   4        2.79        4.29      3.93 o 
   4   8   4        2.30        5.93      4.57 o 
   5   8   4        0.02        2.36      4.86 o 
  -5   9   4        8.41       10.94      6.43 o 
  -4   9   4       20.09       35.24      6.72 o 
  -3   9   4       34.21       56.91      7.58 o 
  -2   9   4       42.91       51.34      8.58 o 
  -1   9   4       36.29       40.90      6.94 o 
   0   9   4       35.44       40.99      5.36 o 
   1   9   4       44.17       35.04      8.87 o 
 -15   1   5       11.12        5.15      6.58 o 
 -14   1   5        5.72        6.72      5.15 o 
 -13   1   5        1.33        0.00      4.00 o 
 -12   1   5       99.03      104.82      9.52 o 
 -11   1   5      167.00      150.37      9.95 o 
 -10   1   5        2.69        1.36      4.29 o 
  -9   1   5        9.97       12.51      4.07 o 
  -8   1   5        0.86       -1.14      2.36 o 
  -7   1   5       46.12       42.34      4.51 o 
  -6   1   5       83.78       78.44      5.94 o 
  -5   1   5      284.69      286.00     10.05 o 
  -4   1   5       59.57       57.45      4.51 o 
  -3   1   5      193.37      207.12      8.10 o 
  -2   1   5      319.80      331.85     10.13 o 
  -1   1   5     2192.89     2548.77     27.79 o 
   0   1   5     1971.48     2158.51     75.45 o 
   1   1   5      919.77      977.42     18.41 o 
   2   1   5      976.20     1006.14     19.50 o 
   3   1   5       82.72       75.64      6.51 o 
   4   1   5       17.05        8.87      3.22 o 
   5   1   5      397.43      384.87     14.43 o 
   6   1   5      177.70      174.02     10.17 o 
   7   1   5      119.44      122.16     10.23 o 
   8   1   5      175.15      177.27     12.17 o 
   9   1   5       38.59       44.90      7.58 o 
  10   1   5        1.39        4.29      4.65 o 
  11   1   5        0.46       -5.36      5.36 o 
 -15   2   5       16.20       18.87      6.72 o 
 -14   2   5       22.99       29.03      6.08 o 
 -13   2   5        4.40        1.93      4.50 o 
 -12   2   5       20.38       23.02      5.58 o 
 -11   2   5      293.70      295.59     14.55 o 
 -10   2   5      281.21      272.30     13.48 o 
  -9   2   5       33.75       32.68      4.93 o 
  -8   2   5      118.65      107.73      7.95 o 
  -7   2   5       23.81       23.09      3.65 o 
  -6   2   5       39.83       36.98      4.36 o 
  -5   2   5      687.47      686.67     16.18 o 
  -4   2   5      360.80      339.42     11.21 o 
  -3   2   5      276.78      260.83      9.48 o 
  -2   2   5      285.19      285.50     10.05 o 
  -1   2   5      110.86      118.50      6.59 o 
   0   2   5      678.56      669.44     12.93 o 
   1   2   5      187.06      185.34      8.60 o 
   2   2   5      215.05      237.65      9.89 o 
   3   2   5       19.20       16.66      3.79 o 
   4   2   5      275.38      264.19     11.62 o 
   5   2   5       50.95       48.13      6.15 o 
   6   2   5        4.70        6.58      3.79 o 
   7   2   5      194.07      169.51     10.89 o 
   8   2   5       47.32       40.33      6.86 o 
   9   2   5        2.36        9.36      3.00 o 
  10   2   5        2.85        8.08      3.93 o 
 -15   3   5        1.33       -0.79      3.79 o 
 -14   3   5        7.75       13.01      5.00 o 
 -13   3   5        7.93        2.64      4.79 o 
 -12   3   5        4.37        3.65      4.43 o 
 -11   3   5        0.57       -4.43      4.43 o 
 -10   3   5       13.44       13.23      4.22 o 
  -9   3   5       14.06       12.15      3.15 o 
  -8   3   5        3.40        2.14      3.36 o 
  -7   3   5       27.72       26.10      5.29 o 
  -6   3   5       56.71       75.47      6.29 o 
  -5   3   5       76.41       92.30      6.44 o 
  -4   3   5       91.25      104.28      6.73 o 
  -3   3   5      104.97      106.23      7.02 o 
  -2   3   5       21.56       17.59      3.22 o 
  -1   3   5       10.91        4.72      2.22 o 
   0   3   5        0.59       -1.64      1.64 o 
   1   3   5       16.59       20.59      3.29 o 
   2   3   5        7.86       14.51      3.50 o 
   3   3   5        2.61       -3.79      3.79 o 
   4   3   5      425.59      416.06     15.23 o 
   5   3   5      170.78      178.02     10.74 o 
   6   3   5       85.98       84.70      8.51 o 
   7   3   5       19.38       20.02      4.93 o 
   8   3   5        0.14        0.64      3.57 o 
   9   3   5        0.01        0.71      3.07 o 
  10   3   5        0.17        0.00      3.72 o 
 -14   4   5        0.06       -0.79      4.86 o 
 -13   4   5       34.28       45.76      7.08 o 
 -12   4   5       26.02       25.31      6.29 o 
 -11   4   5       37.89       45.55      7.44 o 
 -10   4   5      132.30      142.57     11.31 o 
  -9   4   5      103.47      104.90      8.73 o 
  -8   4   5      142.04      131.79      9.81 o 
  -7   4   5       88.60       78.99      6.87 o 
  -6   4   5       33.56       47.91      5.36 o 
  -5   4   5        0.03        0.79      2.29 o 
  -4   4   5      275.12      273.71     11.62 o 
  -3   4   5      166.86      183.30      9.74 o 
  -2   4   5       85.51       70.77      6.30 o 
  -1   4   5      209.12      214.36     10.32 o 
   0   4   5      331.94      319.76      8.93 o 
   1   4   5      160.77      140.73      8.81 o 
   2   4   5       11.80       12.30      4.00 o 
   3   4   5      498.78      513.59     17.03 o 
   4   4   5        0.54       -1.50      4.00 o 
   5   4   5      608.07      619.23     20.42 o 
   6   4   5      159.15      138.88     10.88 o 
   7   4   5       14.87       20.16      5.65 o 
   8   4   5        2.72        2.07      3.93 o 
   9   4   5        2.39        0.00      4.43 o 
 -13   5   5        0.01        6.08      4.65 o 
 -12   5   5        2.84        2.79      4.79 o 
 -11   5   5        0.83       -4.50      4.50 o 
 -10   5   5        5.87        0.64      4.50 o 
  -9   5   5       96.28       93.01      8.51 o 
  -8   5   5       54.19       42.34      7.22 o 
  -7   5   5        1.95        1.50      4.22 o 
  -6   5   5       42.14       49.27      5.58 o 
  -5   5   5      104.63      109.27      8.30 o 
  -4   5   5       44.69       38.83      5.79 o 
  -3   5   5       46.09       45.84      5.51 o 
  -2   5   5      144.15      136.89      9.16 o 
  -1   5   5      155.57      149.65      9.45 o 
   0   5   5      220.51      231.33      8.41 o 
   1   5   5      264.30      265.73     12.62 o 
   2   5   5     1148.55     1083.09     26.04 o 
   3   5   5      699.91      694.52     20.80 o 
   4   5   5       64.02       51.35      7.80 o 
   5   5   5      168.60      166.45     11.38 o 
   6   5   5      107.74      100.88      9.95 o 
   7   5   5       26.07       33.60      6.72 o 
   8   5   5       13.38       14.73      6.58 o 
 -12   6   5        9.06       10.01      6.58 o 
 -11   6   5        0.01       -5.50      5.50 o 
 -10   6   5       65.29       68.37      9.23 o 
  -9   6   5        0.14       -1.29      4.36 o 
  -8   6   5      107.74      124.00     10.30 o 
  -7   6   5        0.06        1.14      4.50 o 
  -6   6   5        4.02        7.15      3.65 o 
  -5   6   5       29.86       35.89      5.29 o 
  -4   6   5        1.56        4.72      3.00 o 
  -3   6   5        0.42        0.00      3.07 o 
  -2   6   5       32.60       30.39      5.01 o 
  -1   6   5       98.27       84.79      7.80 o 
   0   6   5        3.23        5.52      2.90 o 
   1   6   5       41.05       37.76      5.08 o 
   2   6   5       22.83       19.30      4.79 o 
   3   6   5        0.00        4.15      3.00 o 
   4   6   5       11.19       15.66      3.79 o 
   5   6   5        3.06        0.64      4.65 o 
   6   6   5        2.26        3.50      4.15 o 
   7   6   5        6.09       12.01      4.36 o 
 -10   7   5        4.59        9.79      5.29 o 
  -9   7   5       27.78       35.82      5.93 o 
  -8   7   5       20.73       19.16      5.72 o 
  -7   7   5       10.11        2.00      5.22 o 
  -6   7   5       21.94       12.65      5.43 o 
  -5   7   5       19.14       11.08      4.79 o 
  -4   7   5       32.26       34.39      6.72 o 
  -3   7   5       50.73       47.20      7.51 o 
  -2   7   5       31.39       35.18      6.15 o 
  -1   7   5      131.22      128.10      9.80 o 
   0   7   5      243.29      224.78     14.08 o 
   1   7   5       32.63       18.23      7.01 o 
   2   7   5       22.04       27.24      5.93 o 
   3   7   5       63.15       68.73      8.22 o 
   4   7   5        1.11        2.14      4.72 o 
   5   7   5       26.65       47.40      5.93 o 
   6   7   5       60.79       79.81      9.37 o 
  -8   8   5        0.46        8.51      4.93 o 
  -7   8   5       64.39       67.15      8.94 o 
  -6   8   5       43.90       53.56      8.72 o 
  -5   8   5       44.82       50.20      8.94 o 
  -4   8   5       55.04       63.22      8.37 o 
  -3   8   5      114.44       96.45     10.30 o 
  -2   8   5      130.99      117.00     10.73 o 
  -1   8   5        5.85        9.72      5.43 o 
   0   8   5       18.00       25.38      3.94 o 
   1   8   5        0.25        5.72      4.07 o 
   2   8   5       24.72       16.23      5.65 o 
   3   8   5        0.88        0.00      4.15 o 
  -3   9   5       33.31       45.83      7.15 o 
  -2   9   5        1.19        0.79      4.36 o 
  -1   9   5        3.41        0.79      5.58 o 
 -15   0   6       69.26       77.38      9.87 o 
 -14   0   6       50.38       49.06      8.01 o 
 -13   0   6       12.43        6.22      4.72 o 
 -12   0   6      169.12      169.61     11.03 o 
 -11   0   6       11.86        5.72      4.93 o 
 -10   0   6      654.72      625.85     19.44 o 
  -9   0   6       38.88       25.46      5.65 o 
  -8   0   6      644.56      591.99     17.29 o 
  -7   0   6      436.95      436.64     14.09 o 
  -6   0   6      739.60      695.05     17.18 o 
  -5   0   6     1171.14     1165.90     21.44 o 
  -4   0   6     1949.35     2019.62     27.20 o 
  -3   0   6     2989.32     3262.02     34.33 o 
  -2   0   6      205.40      226.78      9.39 o 
  -1   0   6      294.44      354.98     11.63 o 
   0   0   6      313.57      290.80     18.02 o 
   1   0   6        8.06        5.43      2.29 o 
   2   0   6      373.04      351.83     12.57 o 
   3   0   6      479.72      503.63     15.31 o 
   4   0   6      192.08      197.20     10.46 o 
   5   0   6        0.03       -0.50      3.43 o 
   6   0   6      106.46       94.88      8.16 o 
   7   0   6       77.09       54.58      8.44 o 
   8   0   6       62.53       47.20      7.87 o 
   9   0   6        0.22        2.86      2.86 o 
  10   0   6        1.48       -5.43      5.72 o 
 -15   1   6        0.57        8.22      4.43 o 
 -14   1   6        7.19       10.29      5.22 o 
 -13   1   6       13.67       11.94      4.65 o 
 -12   1   6        3.28        7.51      3.79 o 
 -11   1   6      311.38      266.88     13.19 o 
 -10   1   6       99.47      100.75      8.52 o 
  -9   1   6       82.84       73.91      6.80 o 
  -8   1   6        0.92        1.64      2.93 o 
  -7   1   6       56.07       57.65      5.36 o 
  -6   1   6        0.35        0.00      2.64 o 
  -5   1   6       17.00       11.87      3.00 o 
  -4   1   6      198.41      255.99      9.75 o 
  -3   1   6      193.67      203.79      8.89 o 
  -2   1   6      207.51      228.85      9.61 o 
  -1   1   6      767.97      805.67     17.63 o 
   0   1   6      173.21      188.96      6.23 o 
   1   1   6      240.36      271.40     10.76 o 
   2   1   6        3.33        4.36      2.93 o 
   3   1   6      165.69      169.09      9.17 o 
   4   1   6       34.23       34.04      4.58 o 
   5   1   6      302.90      268.60     13.41 o 
   6   1   6       61.16       61.01      7.08 o 
   7   1   6        1.76        0.00      4.43 o 
   8   1   6       22.95       22.52      5.50 o 
   9   1   6       16.41       18.01      5.08 o 
  10   1   6        0.03       -3.15      4.00 o 
 -15   2   6        0.42       -0.79      4.93 o 
 -14   2   6        3.00        7.79      3.79 o 
 -13   2   6        0.64        0.64      3.22 o 
 -12   2   6        1.94       -3.57      4.57 o 
 -11   2   6        7.91        0.00      4.65 o 
 -10   2   6       11.58       12.58      4.15 o 
  -9   2   6      137.48      144.25      9.45 o 
  -8   2   6       92.78       81.50      7.30 o 
  -7   2   6      160.90      156.42      9.17 o 
  -6   2   6       53.35       59.94      5.79 o 
  -5   2   6      129.84      141.06      8.02 o 
  -4   2   6      218.29      223.47      9.68 o 
  -3   2   6      140.54      132.49      7.66 o 
  -2   2   6      336.50      345.70     11.71 o 
  -1   2   6      330.19      327.12     11.92 o 
   0   2   6       22.97       25.56      5.79 o 
   1   2   6       32.48       34.90      4.58 o 
   2   2   6       20.68       19.66      3.65 o 
   3   2   6      539.44      556.41     17.33 o 
   4   2   6        0.01        2.43      2.64 o 
   5   2   6        8.73        3.72      3.93 o 
   6   2   6       17.75       12.01      4.79 o 
   7   2   6        4.36        0.00      3.72 o 
   8   2   6        0.93        0.64      3.36 o 
   9   2   6        0.79        0.71      3.22 o 
 -14   3   6        0.54        5.86      4.50 o 
 -13   3   6       33.48       44.76      7.22 o 
 -12   3   6        0.00       -1.86      4.22 o 
 -11   3   6        1.06       10.36      3.15 o 
 -10   3   6       10.35        6.43      3.93 o 
  -9   3   6        7.14       15.87      3.72 o 
  -8   3   6       56.82       58.01      6.44 o 
  -7   3   6      113.51      114.44      8.30 o 
  -6   3   6       13.44       14.08      3.15 o 
  -5   3   6       12.71       19.09      3.65 o 
  -4   3   6       54.12       75.46      6.29 o 
  -3   3   6        3.35        3.86      2.43 o 
  -2   3   6       58.76       61.09      5.72 o 
  -1   3   6      197.53      196.41      9.53 o 
   0   3   6     1087.93     1037.06     16.00 o 
   1   3   6      362.68      347.80     13.78 o 
   2   3   6     2980.90     3028.61     39.37 o 
   3   3   6      581.40      552.03     18.34 o 
   4   3   6       23.02       23.81      4.86 o 
   5   3   6       82.97       81.62      8.01 o 
   6   3   6        5.74        0.64      4.22 o 
   7   3   6        6.82        7.86      4.79 o 
   8   3   6       49.47       51.84      8.15 o 
   9   3   6       24.73       24.59      7.36 o 
 -14   4   6        4.18        7.79      5.29 o 
 -13   4   6       28.67       39.61      7.08 o 
 -12   4   6        7.67       13.37      5.50 o 
 -11   4   6       38.14       39.11      6.86 o 
 -10   4   6       28.60       39.32      6.51 o 
  -9   4   6        8.04        5.43      4.50 o 
  -8   4   6        0.32        1.00      3.15 o 
  -7   4   6      122.64      128.40      9.52 o 
  -6   4   6        0.20        1.36      2.86 o 
  -5   4   6      164.80      166.14      9.60 o 
  -4   4   6      178.19      170.69      9.53 o 
  -3   4   6      205.35      221.19     10.96 o 
  -2   4   6      468.24      442.43     15.52 o 
  -1   4   6      227.41      222.02     11.47 o 
   0   4   6      650.30      625.71     13.16 o 
   1   4   6      142.72      144.97      9.81 o 
   2   4   6      159.35      165.46     10.88 o 
   3   4   6       32.50       23.74      5.43 o 
   4   4   6      127.42      122.16      9.66 o 
   5   4   6       33.78       30.10      5.79 o 
   6   4   6        0.79        0.00      3.57 o 
   7   4   6        5.19        6.29      5.00 o 
   8   4   6        6.13       -2.29      4.29 o 
 -13   5   6        0.40        3.86      4.15 o 
 -12   5   6        0.00        3.65      4.29 o 
 -11   5   6        6.45        8.08      5.22 o 
 -10   5   6        0.03        5.07      2.86 o 
  -9   5   6       34.47       25.67      5.72 o 
  -8   5   6       11.35       18.66      4.00 o 
  -7   5   6       28.40       16.16      5.43 o 
  -6   5   6        1.13        1.57      4.29 o 
  -5   5   6        1.42        3.00      2.79 o 
  -4   5   6       15.43       14.30      4.15 o 
  -3   5   6        9.02       11.72      2.93 o 
  -2   5   6        0.04        2.93      2.43 o 
  -1   5   6        0.18        2.50      3.22 o 
   0   5   6       61.18       59.10      5.12 o 
   1   5   6      296.76      258.74     14.27 o 
   2   5   6       91.71       87.71      8.94 o 
   3   5   6       18.08       19.30      5.29 o 
   4   5   6        8.91       17.94      3.93 o 
   5   5   6        0.03       -0.64      4.22 o 
   6   5   6        3.45        1.43      4.65 o 
   7   5   6        1.94       -5.29      5.29 o 
 -12   6   6        9.50       12.58      6.58 o 
 -11   6   6        8.77        7.43      5.36 o 
 -10   6   6        4.42       10.51      4.72 o 
  -9   6   6        0.88       -0.64      4.22 o 
  -8   6   6      177.34      199.10     13.32 o 
  -7   6   6       69.26       69.88      8.01 o 
  -6   6   6      139.61      159.89     11.02 o 
  -5   6   6      256.71      244.41     13.76 o 
  -4   6   6      155.65      146.54      9.95 o 
  -3   6   6      198.90      188.14     11.82 o 
  -2   6   6      187.77      188.62     12.53 o 
  -1   6   6      196.76      172.80     11.53 o 
   0   6   6       70.35       77.01      5.57 o 
   1   6   6        0.04        0.00      4.65 o 
   2   6   6       78.75       87.19      8.51 o 
   3   6   6       52.43       46.91      7.29 o 
   4   6   6       26.81       33.60      7.72 o 
   5   6   6        0.63        2.14      4.15 o 
   6   6   6        0.56        3.86      4.15 o 
 -10   7   6       21.02       28.74      5.79 o 
  -9   7   6        0.02       -1.50      5.36 o 
  -8   7   6        0.81        0.71      5.00 o 
  -7   7   6       14.37       17.87      5.93 o 
  -6   7   6        0.20        4.65      4.65 o 
  -5   7   6        2.13        4.57      3.65 o 
  -4   7   6        5.99        7.08      3.43 o 
  -3   7   6      142.47      120.88     10.66 o 
  -2   7   6       95.81       89.71      9.30 o 
  -1   7   6       89.10       80.98      8.66 o 
   0   7   6        4.81        6.16      3.29 o 
   1   7   6        5.97       12.87      4.15 o 
   2   7   6       16.19       13.37      5.72 o 
   3   7   6       65.89       87.61      8.37 o 
   4   7   6       25.75       28.95      7.58 o 
  -7   8   6        0.60        0.79      5.79 o 
  -6   8   6        0.10        3.79      4.07 o 
  -5   8   6        0.53        5.22      5.22 o 
  -4   8   6       24.03       10.29      6.01 o 
  -3   8   6        8.06       12.37      4.65 o 
  -2   8   6        0.04        0.00      4.36 o 
  -1   8   6        0.11        6.65      4.57 o 
   0   8   6        0.03        2.22      6.75 o 
   1   8   6        2.89       -3.86      5.36 o 
   2   8   6       17.54       11.08      6.79 o 
 -15   1   7        5.93        6.15      5.79 o 
 -14   1   7       19.41       18.44      6.36 o 
 -13   1   7       24.99       26.81      6.79 o 
 -12   1   7       14.72       14.51      5.93 o 
 -11   1   7       98.30       85.64      8.80 o 
 -10   1   7       19.93       24.38      5.50 o 
  -9   1   7       15.75       19.30      4.72 o 
  -8   1   7      187.31      176.85     10.46 o 
  -7   1   7      112.03      146.29      8.37 o 
  -6   1   7       58.15       58.73      5.72 o 
  -5   1   7       52.43       51.64      5.72 o 
  -4   1   7      129.81      142.19      8.38 o 
  -3   1   7       14.20       18.80      3.43 o 
  -2   1   7      131.55      140.26      8.16 o 
  -1   1   7       29.02       34.75      4.93 o 
   0   1   7       43.03       59.98      4.12 o 
   1   1   7      273.01      266.45     11.69 o 
   2   1   7      137.33      131.86      8.81 o 
   3   1   7      126.07      125.11      8.95 o 
   4   1   7      410.50      361.80     16.22 o 
   5   1   7      106.79      111.62     10.09 o 
   6   1   7       15.50       19.52      5.58 o 
   7   1   7       19.74       26.52      5.86 o 
   8   1   7       27.49       25.09      7.36 o 
 -15   2   7       33.04       28.31      8.44 o 
 -14   2   7       24.28       13.08      6.86 o 
 -13   2   7        1.22       -3.36      4.72 o 
 -12   2   7        7.33        9.36      3.86 o 
 -11   2   7        0.62       -2.86      4.50 o 
 -10   2   7        0.23        0.57      3.00 o 
  -9   2   7      155.76      159.94     10.38 o 
  -8   2   7      108.56       95.89      7.73 o 
  -7   2   7      109.86      115.94      8.23 o 
  -6   2   7      306.66      309.97     13.13 o 
  -5   2   7      282.03      304.67     12.55 o 
  -4   2   7     1104.05     1138.85     23.76 o 
  -3   2   7      827.40      888.17     20.43 o 
  -2   2   7      935.86      981.56     21.90 o 
  -1   2   7      762.19      783.31     19.76 o 
   0   2   7       26.71       31.69      3.41 o 
   1   2   7      171.50      152.25      9.88 o 
   2   2   7      351.58      376.53     14.78 o 
   3   2   7        6.32        7.29      3.22 o 
   4   2   7       21.94       22.31      5.08 o 
   5   2   7      105.48       87.00      9.23 o 
   6   2   7       29.36       33.03      5.15 o 
   7   2   7       13.52       18.87      5.79 o 
   8   2   7       16.15       25.74      7.08 o 
 -14   3   7        7.38        9.86      5.29 o 
 -13   3   7        0.67       -0.71      4.50 o 
 -12   3   7        2.68        6.50      4.72 o 
 -11   3   7        1.33        3.07      4.15 o 
 -10   3   7        3.66        0.57      4.22 o 
  -9   3   7       33.95       30.96      5.93 o 
  -8   3   7       46.28       43.41      6.79 o 
  -7   3   7       11.62        5.79      3.93 o 
  -6   3   7        0.26       -0.43      3.50 o 
  -5   3   7        1.09       -3.57      3.57 o 
  -4   3   7        0.52        6.58      2.29 o 
  -3   3   7        7.21        8.79      3.07 o 
  -2   3   7        4.20        6.22      3.65 o 
  -1   3   7        0.55        0.93      2.79 o 
   0   3   7      394.56      380.51     10.62 o 
   1   3   7      171.96      173.94     10.67 o 
   2   3   7      105.41      112.13      9.09 o 
   3   3   7       21.36       23.66      5.29 o 
   4   3   7        8.13        9.44      4.00 o 
   5   3   7        0.43        1.86      4.22 o 
   6   3   7        6.48        8.15      4.72 o 
   7   3   7        6.06        2.93      5.58 o 
   8   3   7        0.67       -4.72      6.08 o 
 -13   4   7       11.39        8.94      4.86 o 
 -12   4   7       17.24       20.16      7.01 o 
 -11   4   7        6.22        3.29      5.22 o 
 -10   4   7       14.50       17.16      4.86 o 
  -9   4   7        2.66        0.57      3.50 o 
  -8   4   7       99.63       85.07      8.80 o 
  -7   4   7       76.04       85.55      7.51 o 
  -6   4   7       71.68       77.47      7.87 o 
  -5   4   7      244.31      233.91     12.33 o 
  -4   4   7      388.93      399.22     15.72 o 
  -3   4   7      470.08      436.35     16.67 o 
  -2   4   7      400.59      382.90     15.51 o 
  -1   4   7     1242.82     1216.62     27.59 o 
   0   4   7      158.25      140.31      8.84 o 
   1   4   7      180.07      174.65     10.74 o 
   2   4   7        1.35       -4.29      4.29 o 
   3   4   7       35.39       27.96      5.58 o 
   4   4   7       30.75       34.10      5.79 o 
   5   4   7      108.45       98.30     10.45 o 
   6   4   7       35.93       52.55      7.08 o 
   7   4   7       33.95       21.59      7.72 o 
 -12   5   7        1.89        4.50      5.79 o 
 -11   5   7       55.81       74.73      8.94 o 
 -10   5   7       10.50       -0.64      6.51 o 
  -9   5   7        9.05        8.22      5.43 o 
  -8   5   7       59.69       59.79      7.15 o 
  -7   5   7       58.59       54.00      7.44 o 
  -6   5   7       35.59       34.32      5.36 o 
  -5   5   7       43.65       47.34      6.79 o 
  -4   5   7       23.71       15.73      4.93 o 
  -3   5   7        0.05       -1.07      3.15 o 
  -2   5   7      284.00      280.26     14.26 o 
  -1   5   7      236.58      223.24     12.97 o 
   0   5   7        0.64       -2.82      3.15 o 
   1   5   7      176.12      169.75     11.31 o 
   2   5   7      131.44      123.23     10.31 o 
   3   5   7       29.23       43.54      6.22 o 
   4   5   7       34.71       30.89      6.15 o 
   5   5   7        1.08        4.36      4.36 o 
   6   5   7       23.92       13.94      7.08 o 
 -11   6   7        0.79       -1.57      4.86 o 
 -10   6   7        0.21       -0.71      4.36 o 
  -9   6   7       12.52        4.86      5.43 o 
  -8   6   7        1.10        4.00      4.36 o 
  -7   6   7        1.63        5.86      4.65 o 
  -6   6   7       28.05       33.39      6.86 o 
  -5   6   7       75.23       69.24      7.94 o 
  -4   6   7       15.11       10.37      5.93 o 
  -3   6   7        4.46        8.51      4.29 o 
  -2   6   7        0.09        0.64      3.07 o 
  -1   6   7       34.79       28.03      5.43 o 
   0   6   7        1.52        1.62      2.91 o 
   1   6   7       20.53       19.16      6.22 o 
   2   6   7        6.94        4.79      5.65 o 
   3   6   7        0.15       -4.50      4.50 o 
   4   6   7        6.24        6.79      5.08 o 
   5   6   7        3.48        8.72      4.29 o 
  -9   7   7        3.68       -6.43      6.43 o 
  -8   7   7        4.12        6.00      4.93 o 
  -7   7   7        6.94        9.44      4.79 o 
  -6   7   7        6.80        1.43      4.72 o 
  -5   7   7        0.91        4.86      3.86 o 
  -4   7   7       34.53       21.38      6.58 o 
  -3   7   7        0.47       -3.43      4.79 o 
  -2   7   7        2.03        0.00      5.08 o 
  -1   7   7        3.31       -1.43      5.08 o 
   0   7   7        4.78        6.08      2.43 o 
   1   7   7        2.38        3.72      5.08 o 
   2   7   7       40.56       41.26      7.22 o 
  -5   8   7       35.73       27.53      9.22 o 
  -4   8   7       75.99       79.53      9.73 o 
  -3   8   7       52.11       56.85      9.58 o 
  -2   8   7        7.04        5.50      5.79 o 
  -1   8   7       43.00       48.26      8.94 o 
 -15   0   8        2.56        2.36      6.58 o 
 -14   0   8       59.93       35.26      9.37 o 
 -13   0   8       59.14       50.56      7.37 o 
 -12   0   8        4.55        0.64      5.43 o 
 -11   0   8        4.57        6.50      4.79 o 
 -10   0   8        9.16        4.43      5.15 o 
  -9   0   8      110.96      103.69      8.52 o 
  -8   0   8      343.83      336.02     14.49 o 
  -7   0   8      655.66      638.19     19.01 o 
  -6   0   8      175.86      162.93      9.88 o 
  -5   0   8       38.09       34.47      4.86 o 
  -4   0   8      454.10      433.98     14.94 o 
  -3   0   8      127.33      123.19      8.66 o 
  -2   0   8      928.55      967.78     22.68 o 
  -1   0   8      822.57      876.08     21.93 o 
   0   0   8     1049.82     1051.91     24.87 o 
   1   0   8      307.11      308.41     14.13 o 
   2   0   8      741.23      751.91     22.18 o 
   3   0   8       12.01       25.09      4.72 o 
   4   0   8        9.93       23.16      6.22 o 
   5   0   8       78.06       90.98      8.65 o 
   6   0   8       59.92       62.65      8.58 o 
   7   0   8       24.56       31.81      6.43 o 
 -14   1   8       14.74       31.10      5.72 o 
 -13   1   8       48.23       41.33      8.58 o 
 -12   1   8        0.02        3.22      3.43 o 
 -11   1   8       58.85       48.56      7.58 o 
 -10   1   8       20.41       17.94      5.22 o 
  -9   1   8       58.59       56.14      7.30 o 
  -8   1   8        7.99        6.00      3.72 o 
  -7   1   8       43.14       33.18      5.72 o 
  -6   1   8      293.70      277.67     12.91 o 
  -5   1   8        9.39       15.01      3.22 o 
  -4   1   8        6.37        8.08      3.65 o 
  -3   1   8       16.38       17.16      3.72 o 
  -2   1   8       48.38       44.84      5.79 o 
  -1   1   8        6.04        8.01      4.00 o 
   0   1   8        6.83        6.86      3.68 o 
   1   1   8       43.73       38.97      5.86 o 
   2   1   8       40.55       40.69      5.58 o 
   3   1   8        3.97       -1.72      4.57 o 
   4   1   8       29.02       30.82      5.72 o 
   5   1   8       12.62        5.29      5.43 o 
   6   1   8        0.94        0.00      4.57 o 
   7   1   8       16.65       11.44      5.79 o 
 -14   2   8       16.88       22.02      6.36 o 
 -13   2   8       18.27       19.09      5.86 o 
 -12   2   8        4.63        7.22      3.57 o 
 -11   2   8        5.60       -1.22      5.15 o 
 -10   2   8       23.04       23.81      5.08 o 
  -9   2   8       14.73       10.94      4.93 o 
  -8   2   8       44.68       32.32      5.79 o 
  -7   2   8       18.69       17.02      4.15 o 
  -6   2   8       90.39      101.67      7.87 o 
  -5   2   8      222.21      242.54     11.68 o 
  -4   2   8        0.21        0.50      3.50 o 
  -3   2   8        8.42        7.51      3.57 o 
  -2   2   8        2.96        9.08      3.36 o 
  -1   2   8      826.55      865.93     22.28 o 
   0   2   8       11.58       14.18      3.17 o 
   1   2   8       56.72       44.77      6.79 o 
   2   2   8        0.12       -3.86      3.86 o 
   3   2   8        5.96       11.94      3.93 o 
   4   2   8       35.77       30.46      6.44 o 
   5   2   8       61.82       54.35      7.65 o 
   6   2   8       33.88       35.68      7.15 o 
   7   2   8       18.00       14.87      6.08 o 
 -14   3   8        0.27       -1.57      5.00 o 
 -13   3   8        1.28        2.22      4.22 o 
 -12   3   8       13.31       25.52      5.36 o 
 -11   3   8       88.19       84.91      9.51 o 
 -10   3   8      122.68      139.97     10.81 o 
  -9   3   8       43.81       53.27      7.58 o 
  -8   3   8      340.30      361.45     15.99 o 
  -7   3   8      301.77      276.10     13.69 o 
  -6   3   8      200.45      220.11     12.53 o 
  -5   3   8      182.94      168.15     10.74 o 
  -4   3   8        0.18        4.50      2.86 o 
  -3   3   8        0.04        2.00      2.93 o 
  -2   3   8      571.08      588.80     19.27 o 
  -1   3   8      115.46      131.53      9.80 o 
   0   3   8       87.92       81.25      5.81 o 
   1   3   8        3.50        2.29      3.29 o 
   2   3   8       56.85       58.07      6.87 o 
   3   3   8       12.02       13.80      4.50 o 
   4   3   8        8.64        5.29      5.50 o 
   5   3   8        8.59        4.22      5.22 o 
   6   3   8       53.67       53.06      9.01 o 
 -13   4   8        0.33        0.79      4.72 o 
 -12   4   8       10.85        9.51      5.72 o 
 -11   4   8        6.20        1.36      5.43 o 
 -10   4   8        6.19       13.72      4.65 o 
  -9   4   8        7.27        1.22      4.93 o 
  -8   4   8       22.49       25.59      5.29 o 
  -7   4   8       31.79       37.39      6.43 o 
  -6   4   8      145.04      136.72     10.67 o 
  -5   4   8      212.32      232.43     12.53 o 
  -4   4   8      403.35      440.63     17.15 o 
  -3   4   8      368.06      395.35     16.86 o 
  -2   4   8       11.20       11.08      4.79 o 
  -1   4   8      173.94      165.89     11.31 o 
   0   4   8        4.80        9.37      4.97 o 
   1   4   8        0.71        0.00      3.93 o 
   2   4   8       56.31       63.58      6.72 o 
   3   4   8       96.45       97.08      9.73 o 
   4   4   8       70.60       67.94      7.94 o 
   5   4   8       36.29       42.83      7.01 o 
 -12   5   8        3.46        4.72      5.43 o 
 -11   5   8       27.96       33.46      6.15 o 
 -10   5   8        0.01        2.14      5.36 o 
  -9   5   8        7.08        4.72      5.29 o 
  -8   5   8        1.77       -2.57      5.36 o 
  -7   5   8        5.04        2.50      4.29 o 
  -6   5   8       22.81       28.31      5.58 o 
  -5   5   8       19.99       32.67      4.93 o 
  -4   5   8       79.83       64.31      8.73 o 
  -3   5   8       80.40       90.34      8.87 o 
  -2   5   8       40.01       43.83      6.51 o 
  -1   5   8       16.39       18.66      4.79 o 
   0   5   8        0.17       -0.23      2.15 o 
   1   5   8       16.79        6.65      5.29 o 
   2   5   8       19.98       18.66      4.93 o 
   3   5   8        0.02       -4.93      4.93 o 
   4   5   8       17.85       20.59      6.36 o 
 -10   6   8        2.22       -4.65      6.29 o 
  -9   6   8       30.23       32.67      6.65 o 
  -8   6   8       20.33       25.81      6.79 o 
  -7   6   8       52.74       64.79      7.94 o 
  -6   6   8      109.31      117.33     10.80 o 
  -5   6   8      128.86      108.98     10.45 o 
  -4   6   8       90.06       89.56      9.16 o 
  -3   6   8       10.66       16.08      5.22 o 
  -2   6   8      246.05      252.42     14.83 o 
  -1   6   8      175.65      167.22     13.24 o 
   0   6   8      149.16      150.73     12.49 o 
   1   6   8       86.98       95.49      9.94 o 
   2   6   8       72.39       82.46      8.94 o 
   3   6   8       11.71        1.57      6.22 o 
  -7   7   8        0.81        0.79      4.72 o 
  -6   7   8        0.01       -3.07      5.07 o 
  -5   7   8        1.40        4.50      5.22 o 
  -4   7   8       29.31       20.16      6.43 o 
  -3   7   8       22.19       16.44      6.22 o 
  -2   7   8        5.62        8.29      5.50 o 
  -1   7   8        0.17       -3.07      4.72 o 
   0   7   8        1.03       -4.22      4.22 o 
 -14   1   9        2.21        4.72      5.43 o 
 -13   1   9        6.08       -6.86      6.86 o 
 -12   1   9       88.44       89.99      9.37 o 
 -11   1   9       86.65       71.89      9.94 o 
 -10   1   9       91.84       83.41      8.94 o 
  -9   1   9       41.42       44.98      5.86 o 
  -8   1   9       20.66       27.45      5.00 o 
  -7   1   9      115.78      130.67      9.88 o 
  -6   1   9       65.04       71.88      7.44 o 
  -5   1   9      370.70      396.34     15.71 o 
  -4   1   9      451.93      484.93     17.52 o 
  -3   1   9       10.62       14.65      4.93 o 
  -2   1   9       52.43       62.29      6.58 o 
  -1   1   9       45.12       48.70      7.58 o 
   0   1   9       48.12       39.25      4.45 o 
   1   1   9        7.27        7.72      4.65 o 
   2   1   9       53.63       57.42      7.37 o 
   3   1   9        9.35        3.93      5.36 o 
   4   1   9        0.97       -0.71      4.50 o 
   5   1   9        0.00        0.00      4.50 o 
 -13   2   9        0.04       -3.00      4.65 o 
 -12   2   9        4.19       12.01      5.72 o 
 -11   2   9       13.82       13.30      5.72 o 
 -10   2   9        0.51       -2.50      4.22 o 
  -9   2   9        0.22       -4.22      4.36 o 
  -8   2   9      108.77      133.73      9.44 o 
  -7   2   9      129.44      119.45      9.95 o 
  -6   2   9      165.23      193.95     11.88 o 
  -5   2   9      262.10      254.84     13.54 o 
  -4   2   9        7.09        3.22      4.36 o 
  -3   2   9      125.43      128.46      9.80 o 
  -2   2   9      356.39      382.53     16.50 o 
  -1   2   9        0.26       -0.57      3.65 o 
   0   2   9       81.49       89.29      5.85 o 
   1   2   9      332.01      282.99     15.13 o 
   2   2   9      121.24      107.48      9.59 o 
   3   2   9      121.54      130.44     10.88 o 
   4   2   9      152.63      148.43     12.38 o 
   5   2   9      137.83      141.76     11.81 o 
 -13   3   9        5.09        4.65      5.08 o 
 -12   3   9        9.25        8.79      6.22 o 
 -11   3   9        1.33        0.00      5.86 o 
 -10   3   9        1.65        1.36      5.22 o 
  -9   3   9        4.87        3.15      5.08 o 
  -8   3   9        3.05        6.72      4.15 o 
  -7   3   9       31.59       29.53      5.65 o 
  -6   3   9        7.27        6.36      4.22 o 
  -5   3   9        1.06       -1.14      4.15 o 
  -4   3   9      133.17      125.32     10.45 o 
  -3   3   9       51.21       48.13      7.44 o 
  -2   3   9      125.72      129.32      9.80 o 
  -1   3   9       44.36       54.92      6.72 o 
   0   3   9        7.36       12.82      4.93 o 
   1   3   9        0.85        1.29      3.65 o 
   2   3   9        4.99        8.08      3.72 o 
   3   3   9        1.91        0.71      4.65 o 
   4   3   9        0.00       -2.29      5.00 o 
 -12   4   9        0.17       -5.15      5.15 o 
 -11   4   9        1.81        0.71      4.50 o 
 -10   4   9        2.77        0.00      3.86 o 
  -9   4   9        5.17        6.08      4.22 o 
  -8   4   9       17.41       21.52      5.43 o 
  -7   4   9       64.16       58.36      7.01 o 
  -6   4   9      133.95      121.23     10.95 o 
  -5   4   9      456.17      439.42     19.74 o 
  -4   4   9       63.36       57.57      7.72 o 
  -3   4   9      113.08      102.32      9.37 o 
  -2   4   9        1.15        8.15      3.50 o 
  -1   4   9       46.59       51.13      7.72 o 
   0   4   9       48.08       47.19      4.94 o 
   1   4   9      174.76      153.05     11.53 o 
   2   4   9       90.76       95.92     10.44 o 
   3   4   9       98.74      102.22     10.80 o 
   4   4   9       44.47       45.91      6.86 o 
 -11   5   9       37.86       44.26      8.94 o 
 -10   5   9       54.91       68.94     10.37 o 
  -9   5   9      103.72       91.14     10.09 o 
  -8   5   9      138.98      138.47     11.81 o 
  -7   5   9       87.23       94.99     10.23 o 
  -6   5   9        1.32        0.64      3.79 o 
  -5   5   9        5.64        3.36      5.86 o 
  -4   5   9      157.85      150.81     12.60 o 
  -3   5   9        0.12        3.36      3.65 o 
  -2   5   9        0.70        0.00      4.07 o 
  -1   5   9       45.86       57.56      7.01 o 
   0   5   9       20.85       14.90      4.37 o 
   1   5   9       65.87       47.34      8.01 o 
   2   5   9       20.92       15.37      6.08 o 
  -8   6   9        0.56        1.57      5.43 o 
  -7   6   9        9.52        3.00      6.00 o 
  -6   6   9        1.04       -3.00      4.93 o 
  -5   6   9       23.97       20.59      6.65 o 
  -4   6   9        4.20        6.58      4.93 o 
  -3   6   9       12.57       15.44      5.86 o 
  -2   6   9       24.26       20.88      7.01 o 
  -1   6   9        1.48        0.00      5.29 o 
   0   6   9       10.50        8.66      3.86 o 
 -13   0  10        2.76        7.79      5.29 o 
 -12   0  10        0.00       -2.93      4.15 o 
 -11   0  10       11.56        7.01      5.29 o 
 -10   0  10        7.44        7.36      4.86 o 
  -9   0  10      142.17      127.61     10.45 o 
  -8   0  10        1.04       -4.22      4.22 o 
  -7   0  10        2.54        4.86      4.29 o 
  -6   0  10       54.68       40.41      7.01 o 
  -5   0  10       51.23       35.33      6.29 o 
  -4   0  10      192.13      174.79     11.96 o 
  -3   0  10       92.96       90.64      8.44 o 
  -2   0  10      207.11      186.84     12.32 o 
  -1   0  10        2.40       13.08      3.93 o 
   0   0  10        1.18        7.38      2.93 o 
   1   0  10       75.41       85.04      8.58 o 
   2   0  10       73.46       73.60      8.15 o 
   3   0  10       46.04       42.47      8.65 o 
   4   0  10      203.63      230.39     15.03 o 
 -13   1  10       10.29        8.58      6.00 o 
 -12   1  10        3.95        3.72      4.00 o 
 -11   1  10       26.96       23.24      6.08 o 
 -10   1  10      105.81       95.58      9.30 o 
  -9   1  10        4.63        9.08      5.36 o 
  -8   1  10        0.06       -3.15      3.50 o 
  -7   1  10       80.56       82.98      8.51 o 
  -6   1  10       74.17       74.96      8.65 o 
  -5   1  10      110.22      120.85     10.09 o 
  -4   1  10        3.19        7.15      4.36 o 
  -3   1  10       59.50       66.23      8.65 o 
  -2   1  10        4.42        8.01      3.07 o 
  -1   1  10      118.25      132.52     10.73 o 
   0   1  10        2.93        3.77      3.28 o 
   1   1  10       23.22       32.67      6.01 o 
   2   1  10       50.94       39.97      8.08 o 
   3   1  10       11.86        3.00      6.58 o 
 -12   2  10        1.35        3.00      4.43 o 
 -11   2  10        4.61       -2.14      5.15 o 
 -10   2  10        1.14        6.93      4.72 o 
  -9   2  10       10.70        4.00      5.43 o 
  -8   2  10       37.88       25.10      6.22 o 
  -7   2  10        6.57        9.44      4.22 o 
  -6   2  10        0.42        2.50      3.93 o 
  -5   2  10      238.13      234.67     13.40 o 
  -4   2  10        0.11       -1.22      3.86 o 
  -3   2  10        0.25       -1.22      4.72 o 
  -2   2  10        1.65        5.72      4.79 o 
  -1   2  10        2.95        3.86      4.79 o 
   0   2  10       25.68       20.43      4.00 o 
   1   2  10       62.04       62.93      8.22 o 
   2   2  10       36.08       44.62      8.08 o 
   3   2  10       34.48       46.19      7.79 o 
 -12   3  10       70.12       75.59      9.65 o 
 -11   3  10       95.29      102.22     10.87 o 
 -10   3  10       96.28      104.51     10.87 o 
  -9   3  10      170.18      183.54     12.88 o 
  -8   3  10       81.63       91.63      9.58 o 
  -7   3  10       31.48       31.60      5.36 o 
  -6   3  10        3.62       13.58      4.86 o 
  -5   3  10        1.78        3.22      4.15 o 
  -4   3  10      367.85      371.54     18.29 o 
  -3   3  10       82.30       68.96      9.08 o 
  -2   3  10      389.12      385.00     18.72 o 
  -1   3  10      241.73      224.34     14.33 o 
   0   3  10      149.62      153.90      8.58 o 
   1   3  10      112.05      101.45     11.16 o 
   2   3  10       41.55       41.11      7.44 o 
 -11   4  10        7.95        8.72      5.08 o 
 -10   4  10        0.30        0.79      5.65 o 
  -9   4  10        9.37       10.29      5.22 o 
  -8   4  10       24.41       27.17      6.65 o 
  -7   4  10       56.92       77.02      8.65 o 
  -6   4  10       30.65       26.24      6.36 o 
  -5   4  10       17.15       23.31      5.72 o 
  -4   4  10        8.48        5.50      5.65 o 
  -3   4  10       13.44       11.80      5.29 o 
  -2   4  10       14.19       13.37      5.50 o 
  -1   4  10       39.64       40.33      8.87 o 
   0   4  10       46.51       54.83      5.90 o 
   1   4  10       48.32       47.84      7.15 o 
  -9   5  10       15.93       14.23      7.22 o 
  -8   5  10       27.24       16.16      7.15 o 
  -7   5  10       14.90       20.37      5.36 o 
  -6   5  10       18.94       23.09      7.58 o 
  -5   5  10       48.57       62.85      8.94 o 
  -4   5  10        1.53        7.43      4.29 o 
  -3   5  10       42.02       50.77      7.15 o 
  -2   5  10       41.72       42.40      7.94 o 
  -1   5  10        6.73        9.29      4.65 o 
 -11   1  11       16.04       14.58      6.29 o 
 -10   1  11       18.99       14.08      5.50 o 
  -9   1  11      105.71      103.23     10.95 o 
  -8   1  11      169.43      167.14     12.81 o 
  -7   1  11       17.41       15.08      6.22 o 
  -6   1  11       74.95       73.24      9.37 o 
  -5   1  11      100.83      104.16      9.73 o 
  -4   1  11        0.49       -3.36      4.79 o 
  -3   1  11      106.56       97.73     10.09 o 
  -2   1  11      242.51      220.68     14.54 o 
  -1   1  11      123.88      123.36     11.52 o 
   0   1  11      120.18      110.01     17.14 o 
   1   1  11      117.48      106.24     10.37 o 
 -11   2  11        0.00       -0.79      5.00 o 
 -10   2  11        1.44        7.58      4.79 o 
  -9   2  11        0.49        5.15      4.79 o 
  -8   2  11       48.32       45.12      7.94 o 
  -7   2  11        7.74        9.86      5.79 o 
  -6   2  11        3.43       -6.29      6.50 o 
  -5   2  11      115.96      122.21     11.30 o 
  -4   2  11       18.31       25.09      6.15 o 
  -3   2  11       30.80       31.74      7.22 o 
  -2   2  11        1.11        0.71      3.57 o 
  -1   2  11        3.99       -3.72      5.50 o 
   0   2  11       37.02       36.06      5.74 o 
   1   2  11       57.20       55.49      9.22 o 
 -10   3  11        1.68        1.57      5.58 o 
  -9   3  11        0.36       -3.07      5.72 o 
  -8   3  11       35.44       36.54      8.01 o 
  -7   3  11       12.91        8.08      6.65 o 
  -6   3  11       70.08       66.80      9.30 o 
  -5   3  11       34.27       39.82      8.37 o 
  -4   3  11        1.88       -0.71      4.65 o 
  -3   3  11        4.55        6.65      5.86 o 
  -2   3  11        0.02       -3.72      5.86 o 
  -1   3  11        0.69       -3.86      6.29 o 
   0   3  11        6.33       12.25      4.35 o 
  -8   4  11        2.56        3.93      6.65 o 
  -7   4  11      164.24      172.92     13.17 o 
  -6   4  11       30.82       29.17      6.86 o 
  -5   4  11        4.92       11.44      5.43 o 
  -4   4  11        6.43       10.01      5.72 o 
  -3   4  11        4.30        6.22      4.43 o 
  -2   4  11        0.18        1.57      5.22 o 
  -9   0  12       19.65       24.45      5.86 o 
  -8   0  12        5.59        3.07      4.86 o 
  -7   0  12        5.06        8.36      4.86 o 
  -6   0  12       34.94       22.74      7.22 o 
  -5   0  12       83.77       86.55      9.66 o 
  -4   0  12      148.73      147.64     12.74 o 
  -3   0  12       25.61       27.88      6.58 o 
  -2   0  12       39.17       36.39      7.94 o 
  -8   1  12        4.84       21.02      5.22 o 
  -7   1  12       27.46       34.60      6.65 o 
  -6   1  12        3.21        0.00      5.65 o 
  -5   1  12       53.13       58.85      8.72 o 
  -4   1  12        8.96       12.30      5.86 o 
  -3   1  12       32.09       30.46      8.22 o 
  -7   2  12       29.24       32.24      6.65 o 
  -6   2  12       14.75       17.16      5.65 o 
  -5   2  12       58.65       56.28      9.37 o 
  -4   2  12        0.36       -5.50      6.36 o 
                                                 
